# Supplementary material for: Integrating Multiple Methods to Validate Key Genes Driving the Progression of Breast Ductal Carcinoma In Situ
Source: Curr Issues Mol Biol. 2025 Oct 20;47(10):864. doi: 10.3390/cimb47100864 (PMC12564283; doi:10.3390/cimb47100864)
Supplement: Supplementary file 1 [file cimb-47-00864-s001.zip]

Archive with 2 entries (2 files):
- Supplemental Information.pdf
- Supplemental Table.xlsx
