# Supplementary material for: Integrating Multiple Methods to Validate Key Genes Driving the Progression of Breast Ductal Carcinoma In Situ
Source: Curr Issues Mol Biol. 2025 Oct 20;47(10):864. doi: 10.3390/cimb47100864 (PMC12564283; doi:10.3390/cimb47100864)
Supplement: Supplementary file 1 [file cimb-47-00864-s001.zip › Supplemental Table.xlsx]

## Sheet: Tables
SUPPLEMENTARY TABLES
Table S1: Summary of data source of GEO database
Table S2: DCIS and IDC stromal cases
Table S3：GO enrichment analysis of DEGs
Table S4: KEGG enrichment analysis of DEGs
Table S5: String Interaction Network(PPI)
Table S6：GO enrichment analysis of hub genes
Table S7: KEGG enrichment analysis of hub genes
Table S8: GSEA enrichment analysis of hub genes
Table S9: CIBERSORT immune cell infiltration results

## Sheet: Table S1
Table S1: Summary of data source of GEO database
GEO Accession	Platform ID	Public Status	Pubmed_ID	Type	Number of Cases
GSE14548	GPL1352	Public on Feb 04 2009	19187537	Expression profiling by array	66
GSE33692	GPL5175	Public on Apr 01 2012	22134623	Expression profiling by array	45
GSE35019	GPL6883	Public on May 11 2012	22718308	Expression profiling by array	67

## Sheet: Table S2
Table S2: DCIS and IDC stromal cases
GEO Accession	Sample_geo_accession	Sample_status	Sample_organism_ch1	tissue_compartment	Type	!Sample_data_row_count
GSE14548	GSM363961	Public on Feb 04 2009	Homo sapiens	stroma	invasive stroma, tumor grade:III	61359
	GSM363977	Public on Feb 04 2009	Homo sapiens	stroma	invasive stroma, tumor grade:III	61359
	GSM363923	Public on Feb 04 2009	Homo sapiens	stroma	invasive stroma, tumor grade:II	61359
	GSM363935	Public on Feb 04 2009	Homo sapiens	stroma	invasive stroma, tumor grade:II	61359
	GSM363943	Public on Feb 04 2009	Homo sapiens	stroma	invasive stroma, tumor grade:II	61359
	GSM363917	Public on Feb 04 2009	Homo sapiens	stroma	invasive stroma, tumor grade:I	61359
	GSM363939	Public on Feb 04 2009	Homo sapiens	stroma	invasive stroma, tumor grade:I	61359
	GSM363966	Public on Feb 04 2009	Homo sapiens	stroma	invasive stroma, tumor grade:I	61359
	GSM363971	Public on Feb 04 2009	Homo sapiens	stroma	invasive stroma, tumor grade:I	61359
	GSM363931	Public on Feb 04 2009	Homo sapiens	stroma	DCIS stroma, tumor grade:III	61359
	GSM363947	Public on Feb 04 2009	Homo sapiens	stroma	DCIS stroma, tumor grade:III	61359
	GSM363951	Public on Feb 04 2009	Homo sapiens	stroma	DCIS stroma, tumor grade:III	61359
	GSM363960	Public on Feb 04 2009	Homo sapiens	stroma	DCIS stroma, tumor grade:III	61359
	GSM363976	Public on Feb 04 2009	Homo sapiens	stroma	DCIS stroma, tumor grade:III	61359
	GSM363922	Public on Feb 04 2009	Homo sapiens	stroma	DCIS stroma, tumor grade:II	61359
	GSM363927	Public on Feb 04 2009	Homo sapiens	stroma	DCIS stroma, tumor grade:II	61359
	GSM363916	Public on Feb 04 2009	Homo sapiens	stroma	DCIS stroma, tumor grade:I	61359
	GSM363955	Public on Feb 04 2009	Homo sapiens	stroma	DCIS stroma, tumor grade:I	61359
	GSM363965	Public on Feb 04 2009	Homo sapiens	stroma	DCIS stroma, tumor grade:I	61359
	GSM363970	Public on Feb 04 2009	Homo sapiens	stroma	DCIS stroma, tumor grade:I	61359
GSE33692	GSM832943	Public on Apr 01 2012	Homo sapiens	stroma	phenotype: ductal carcinoma in situ	22011
	GSM832944	Public on Apr 01 2012	Homo sapiens	stroma	phenotype: ductal carcinoma in situ	22011
	GSM832948	Public on Apr 01 2012	Homo sapiens	stroma	phenotype: ductal carcinoma in situ	22011
	GSM832949	Public on Apr 01 2012	Homo sapiens	stroma	phenotype: ductal carcinoma in situ	22011
	GSM832950	Public on Apr 01 2012	Homo sapiens	stroma	phenotype: ductal carcinoma in situ	22011
	GSM832951	Public on Apr 01 2012	Homo sapiens	stroma	phenotype: ductal carcinoma in situ	22011
	GSM832968	Public on Apr 01 2012	Homo sapiens	stroma	phenotype: ductal carcinoma in situ	22011
	GSM832971	Public on Apr 01 2012	Homo sapiens	stroma	phenotype: ductal carcinoma in situ	22011
	GSM832977	Public on Apr 01 2012	Homo sapiens	stroma	phenotype: ductal carcinoma in situ	22011
	GSM832945	Public on Apr 01 2012	Homo sapiens	stroma	phenotype: invasive breast cancer	22011
	GSM832946	Public on Apr 01 2012	Homo sapiens	stroma	phenotype: invasive breast cancer	22011
	GSM832947	Public on Apr 01 2012	Homo sapiens	stroma	phenotype: invasive breast cancer	22011
	GSM832952	Public on Apr 01 2012	Homo sapiens	stroma	phenotype: invasive breast cancer	22011
	GSM832953	Public on Apr 01 2012	Homo sapiens	stroma	phenotype: invasive breast cancer	22011
	GSM832954	Public on Apr 01 2012	Homo sapiens	stroma	phenotype: invasive breast cancer	22011
	GSM832973	Public on Apr 01 2012	Homo sapiens	stroma	phenotype: invasive breast cancer	22011
	GSM832975	Public on Apr 01 2012	Homo sapiens	stroma	phenotype: invasive breast cancer	22011
	GSM832979	Public on Apr 01 2012	Homo sapiens	stroma	phenotype: invasive breast cancer	22011
	GSM832981	Public on Apr 01 2012	Homo sapiens	stroma	phenotype: invasive breast cancer	22011
GSE35019	GSM860695	Public on May 11 2012	Homo sapiens	stroma	tissue type: DCIS-S	24526
	GSM860703	Public on May 11 2012	Homo sapiens	stroma	tissue type: DCIS-S	24526
	GSM860704	Public on May 11 2012	Homo sapiens	stroma	tissue type: DCIS-S	24526
	GSM860717	Public on May 11 2012	Homo sapiens	stroma	tissue type: DCIS-S	24526
	GSM860726	Public on May 11 2012	Homo sapiens	stroma	tissue type: DCIS-S	24526
	GSM860731	Public on May 11 2012	Homo sapiens	stroma	tissue type: DCIS-S	24526
	GSM860738	Public on May 11 2012	Homo sapiens	stroma	tissue type: DCIS-S	24526
	GSM860747	Public on May 11 2012	Homo sapiens	stroma	tissue type: DCIS-S	24526
	GSM860749	Public on May 11 2012	Homo sapiens	stroma	tissue type: DCIS-S	24526
	GSM860753	Public on May 11 2012	Homo sapiens	stroma	tissue type: DCIS-S	24526
	GSM860699	Public on May 11 2012	Homo sapiens	stroma	tissue type: IDC-S	24526
	GSM860701	Public on May 11 2012	Homo sapiens	stroma	tissue type: IDC-S	24526
	GSM860707	Public on May 11 2012	Homo sapiens	stroma	tissue type: IDC-S	24526
	GSM860711	Public on May 11 2012	Homo sapiens	stroma	tissue type: IDC-S	24526
	GSM860715	Public on May 11 2012	Homo sapiens	stroma	tissue type: IDC-S	24526
	GSM860716	Public on May 11 2012	Homo sapiens	stroma	tissue type: IDC-S	24526
	GSM860718	Public on May 11 2012	Homo sapiens	stroma	tissue type: IDC-S	24526
	GSM860720	Public on May 11 2012	Homo sapiens	stroma	tissue type: IDC-S	24526
	GSM860734	Public on May 11 2012	Homo sapiens	stroma	tissue type: IDC-S	24526
	GSM860744	Public on May 11 2012	Homo sapiens	stroma	tissue type: IDC-S	24526
	GSM860746	Public on May 11 2012	Homo sapiens	stroma	tissue type: IDC-S	24526
	GSM860752	Public on May 11 2012	Homo sapiens	stroma	tissue type: IDC-S	24526
	GSM860757	Public on May 11 2012	Homo sapiens	stroma	tissue type: IDC-S	24526
	GSM860758	Public on May 11 2012	Homo sapiens	stroma	tissue type: IDC-S	24526

## Sheet: Table S3
Table S3：Expression of DEGs
id	logFC	AveExpr	t	P.Value	adj.P.Val	B
C7	-1.63876	8.15912871428571	-5.44206	8.40481470280697e-07	0.00386853746991865	5.3920124498284
MMP13	1.74819276969697	6.23654655555556	4.94765540475012	5.51291966967242e-06	0.0105320588601069	3.73976892444409
RAMP3	-1.01045	8.74887477777778	-4.91273	6.28029747173935e-06	0.0105320588601069	3.62531542571483
KCNK5	-0.866963	6.92462263492063	-4.73491	1.21251329121794e-05	0.0162670783149799	3.04775174352007
GABRB2	0.956531539393941	4.8878013968254	4.60241683413721	1.96642679857028e-05	0.0168087674412084	2.62353291186324
PLAU	0.811428369696971	8.99007150793651	4.5971115546498	2.00462342769331e-05	0.0168087674412084	2.6066607159273
SELP	-1.23484	8.65851184126984	-4.42207	3.76080526947898e-05	0.0240427007512765	2.05519478676244
COL11A1	1.65159451515152	7.8708006031746	4.40880955315659	3.94260149469351e-05	0.0240427007512765	2.01384724939378
KIAA1199	0.957625157575757	6.39692111111111	4.36524098050995	4.60202256615341e-05	0.0257253061447976	1.87842317032802
MT1M	-1.19309	6.43042457142857	-4.22647	7.49492763341585e-05	0.0303990333844951	1.4517077950081
ADCY4	-0.748457	9.93882958730159	-4.21853	7.70525071441188e-05	0.0303990333844951	1.42751291227463
COL5A2	0.59942566969697	9.98034950793651	4.20216073494815	8.157164593335e-05	0.0303990333844951	1.37769305028857
MMP11	0.97849914848485	8.66435853968254	4.12997955182872	0.000104736314639425	0.0369774315053297	1.15930826318629

## Sheet: Table S4
Table S4：GO enrichment analysis of DEGs
ONTOLOGY	ID	Description	BgRatio	pvalue	p.adjust	qvalue	geneID	Count
BP	GO:0030199	collagen fibril organization	64/18614	8.342e-06	0.00249426	0.00141375	COL11A1/COL5A2/MMP11	3
BP	GO:0030198	extracellular matrix organization	314/18614	3.53386e-05	0.00274161	0.00155395	MMP13/COL11A1/COL5A2/MMP11	4
BP	GO:0043062	extracellular structure organization	315/18614	3.57807e-05	0.00274161	0.00155395	MMP13/COL11A1/COL5A2/MMP11	4
BP	GO:0045229	external encapsulating structure organization	317/18614	3.66771e-05	0.00274161	0.00155395	MMP13/COL11A1/COL5A2/MMP11	4
BP	GO:0030574	collagen catabolic process	45/18614	0.000371418	0.0210664	0.0119405	MMP13/MMP11	2
BP	GO:0035987	endodermal cell differentiation	48/18614	0.000422737	0.0210664	0.0119405	COL11A1/COL5A2	2
BP	GO:1904645	response to amyloid-beta	54/18614	0.000535141	0.0222831	0.0126301	MMP13/RAMP3	2
BP	GO:0001706	endoderm formation	57/18614	0.000596203	0.0222831	0.0126301	COL11A1/COL5A2	2
BP	GO:0022617	extracellular matrix disassembly	62/18614	0.00070514	0.0234263	0.0132781	MMP13/MMP11	2
BP	GO:0007492	endoderm development	83/18614	0.00125945	0.0376574	0.0213443	COL11A1/COL5A2	2
BP	GO:0032963	collagen metabolic process	108/18614	0.00211937	0.0570714	0.0323481	MMP13/MMP11	2
BP	GO:0001503	ossification	429/18614	0.00229049	0.0570714	0.0323481	MMP13/COL11A1/COL5A2	3
BP	GO:0001704	formation of primary germ layer	127/18614	0.00291487	0.0659353	0.0373722	COL11A1/COL5A2	2
BP	GO:0098659	inorganic cation import across plasma membrane	136/18614	0.00333364	0.0659353	0.0373722	RAMP3/KCNK5	2
BP	GO:0099587	inorganic ion import across plasma membrane	136/18614	0.00333364	0.0659353	0.0373722	RAMP3/KCNK5	2
BP	GO:0007189	adenylate cyclase-activating G protein-coupled receptor signaling pathway	140/18614	0.00352831	0.0659353	0.0373722	RAMP3/ADCY4	2
BP	GO:0007605	sensory perception of sound	156/18614	0.00435906	0.0695039	0.0393949	GABRB2/COL11A1	2
BP	GO:0010469	regulation of signaling receptor activity	177/18614	0.00557388	0.0695039	0.0393949	RAMP3/PLAU	2
BP	GO:0050954	sensory perception of mechanical stimulus	179/18614	0.00569684	0.0695039	0.0393949	GABRB2/COL11A1	2
BP	GO:0006171	cAMP biosynthetic process	10/18614	0.00642964	0.0695039	0.0393949	ADCY4	1
BP	GO:0010572	positive regulation of platelet activation	10/18614	0.00642964	0.0695039	0.0393949	SELP	1
BP	GO:0060075	regulation of resting membrane potential	10/18614	0.00642964	0.0695039	0.0393949	KCNK5	1
BP	GO:0048839	inner ear development	193/18614	0.00659239	0.0695039	0.0393949	GABRB2/COL11A1	2
BP	GO:0007369	gastrulation	196/18614	0.00679218	0.0695039	0.0393949	COL11A1/COL5A2	2
BP	GO:0010739	positive regulation of protein kinase A signaling	11/18614	0.00707052	0.0695039	0.0393949	RAMP3	1
BP	GO:0034776	response to histamine	11/18614	0.00707052	0.0695039	0.0393949	GABRB2	1
BP	GO:1905665	positive regulation of calcium ion import across plasma membrane	11/18614	0.00707052	0.0695039	0.0393949	RAMP3	1
BP	GO:0051216	cartilage development	203/18614	0.00726905	0.0695039	0.0393949	MMP13/COL11A1	2
BP	GO:0001921	positive regulation of receptor recycling	12/18614	0.00771101	0.0695039	0.0393949	RAMP3	1
BP	GO:1903238	positive regulation of leukocyte tethering or rolling	12/18614	0.00771101	0.0695039	0.0393949	SELP	1
BP	GO:0098739	import across plasma membrane	212/18614	0.00790405	0.0695039	0.0393949	RAMP3/KCNK5	2
BP	GO:0051918	negative regulation of fibrinolysis	13/18614	0.00835113	0.0695039	0.0393949	PLAU	1
BP	GO:0043583	ear development	221/18614	0.00856343	0.0695039	0.0393949	GABRB2/COL11A1	2
BP	GO:0007596	blood coagulation	224/18614	0.0087886	0.0695039	0.0393949	PLAU/SELP	2
BP	GO:0048705	skeletal system morphogenesis	229/18614	0.0091698	0.0695039	0.0393949	MMP13/COL11A1	2
BP	GO:0050817	coagulation	229/18614	0.0091698	0.0695039	0.0393949	PLAU/SELP	2
BP	GO:0007599	hemostasis	230/18614	0.00924693	0.0695039	0.0393949	PLAU/SELP	2
BP	GO:0007188	adenylate cyclase-modulating G protein-coupled receptor signaling pathway	234/18614	0.00955839	0.0695039	0.0393949	RAMP3/ADCY4	2
BP	GO:0050910	detection of mechanical stimulus involved in sensory perception of sound	15/18614	0.00963023	0.0695039	0.0393949	COL11A1	1
BP	GO:1905664	regulation of calcium ion import across plasma membrane	16/18614	0.0102692	0.0695039	0.0393949	RAMP3	1
BP	GO:0030322	stabilization of membrane potential	17/18614	0.0109078	0.0695039	0.0393949	KCNK5	1
BP	GO:0033623	regulation of integrin activation	17/18614	0.0109078	0.0695039	0.0393949	SELP	1
BP	GO:1903236	regulation of leukocyte tethering or rolling	17/18614	0.0109078	0.0695039	0.0393949	SELP	1
BP	GO:0006957	complement activation, alternative pathway	18/18614	0.011546	0.0695039	0.0393949	C7	1
BP	GO:0010755	regulation of plasminogen activation	18/18614	0.011546	0.0695039	0.0393949	PLAU	1
BP	GO:0051917	regulation of fibrinolysis	18/18614	0.011546	0.0695039	0.0393949	PLAU	1
BP	GO:0086103	G protein-coupled receptor signaling pathway involved in heart process	18/18614	0.011546	0.0695039	0.0393949	RAMP3	1
BP	GO:0098657	import into cell	265/18614	0.0121296	0.0695039	0.0393949	RAMP3/KCNK5	2
BP	GO:0010738	regulation of protein kinase A signaling	19/18614	0.0121839	0.0695039	0.0393949	RAMP3	1
BP	GO:1904862	inhibitory synapse assembly	19/18614	0.0121839	0.0695039	0.0393949	GABRB2	1
BP	GO:0090596	sensory organ morphogenesis	269/18614	0.0124814	0.0695039	0.0393949	COL11A1/COL5A2	2
BP	GO:0001502	cartilage condensation	20/18614	0.0128214	0.0695039	0.0393949	COL11A1	1
BP	GO:0003417	growth plate cartilage development	20/18614	0.0128214	0.0695039	0.0393949	MMP13	1
BP	GO:0071294	cellular response to zinc ion	20/18614	0.0128214	0.0695039	0.0393949	MT1M	1
BP	GO:0097623	potassium ion export across plasma membrane	20/18614	0.0128214	0.0695039	0.0393949	KCNK5	1
BP	GO:0061448	connective tissue development	275/18614	0.0130174	0.0695039	0.0393949	MMP13/COL11A1	2
BP	GO:0009190	cyclic nucleotide biosynthetic process	21/18614	0.0134585	0.0705979	0.040015	ADCY4	1
BP	GO:0001919	regulation of receptor recycling	22/18614	0.0140952	0.0714315	0.0404875	RAMP3	1
BP	GO:0035584	calcium-mediated signaling using intracellular calcium source	22/18614	0.0140952	0.0714315	0.0404875	SELP	1
BP	GO:0019835	cytolysis	23/18614	0.0147315	0.0722086	0.0409279	C7	1
BP	GO:0046058	cAMP metabolic process	23/18614	0.0147315	0.0722086	0.0409279	ADCY4	1
BP	GO:0098743	cell aggregation	24/18614	0.0153675	0.0741109	0.0420062	COL11A1	1
BP	GO:1904996	positive regulation of leukocyte adhesion to vascular endothelial cell	25/18614	0.0160031	0.0749184	0.0424638	SELP	1
BP	GO:0031639	plasminogen activation	26/18614	0.0166383	0.0749184	0.0424638	PLAU	1
BP	GO:0033622	integrin activation	26/18614	0.0166383	0.0749184	0.0424638	SELP	1
BP	GO:0042730	fibrinolysis	27/18614	0.0172731	0.0749184	0.0424638	PLAU	1
BP	GO:0060384	innervation	27/18614	0.0172731	0.0749184	0.0424638	GABRB2	1
BP	GO:0071280	cellular response to copper ion	27/18614	0.0172731	0.0749184	0.0424638	MT1M	1
BP	GO:0007214	gamma-aminobutyric acid signaling pathway	28/18614	0.0179076	0.0749184	0.0424638	GABRB2	1
BP	GO:0030194	positive regulation of blood coagulation	28/18614	0.0179076	0.0749184	0.0424638	PLAU	1
BP	GO:1900048	positive regulation of hemostasis	28/18614	0.0179076	0.0749184	0.0424638	PLAU	1
BP	GO:0003416	endochondral bone growth	29/18614	0.0185417	0.0749184	0.0424638	MMP13	1
BP	GO:0010955	negative regulation of protein processing	29/18614	0.0185417	0.0749184	0.0424638	PLAU	1
BP	GO:1903318	negative regulation of protein maturation	29/18614	0.0185417	0.0749184	0.0424638	PLAU	1
BP	GO:0050820	positive regulation of coagulation	30/18614	0.0191754	0.07544	0.0427595	PLAU	1
BP	GO:0099505	regulation of presynaptic membrane potential	30/18614	0.0191754	0.07544	0.0427595	GABRB2	1
BP	GO:0001958	endochondral ossification	31/18614	0.0198087	0.0759181	0.0430305	MMP13	1
BP	GO:0036075	replacement ossification	31/18614	0.0198087	0.0759181	0.0430305	MMP13	1
BP	GO:0098868	bone growth	32/18614	0.0204417	0.0759181	0.0430305	MMP13	1
BP	GO:0002063	chondrocyte development	33/18614	0.0210743	0.0759181	0.0430305	COL11A1	1
BP	GO:0006958	complement activation, classical pathway	33/18614	0.0210743	0.0759181	0.0430305	C7	1
BP	GO:0050901	leukocyte tethering or rolling	33/18614	0.0210743	0.0759181	0.0430305	SELP	1
BP	GO:0071711	basement membrane organization	33/18614	0.0210743	0.0759181	0.0430305	MMP11	1
BP	GO:0060351	cartilage development involved in endochondral bone morphogenesis	34/18614	0.0217065	0.0765859	0.043409	MMP13	1
BP	GO:0050878	regulation of body fluid levels	361/18614	0.0217719	0.0765859	0.043409	PLAU/SELP	2
BP	GO:0050974	detection of mechanical stimulus involved in sensory perception	35/18614	0.0223383	0.0776646	0.0440204	COL11A1	1
BP	GO:0010737	protein kinase A signaling	36/18614	0.0229698	0.0789421	0.0447445	RAMP3	1
BP	GO:0052652	cyclic purine nucleotide metabolic process	39/18614	0.0248619	0.083759	0.0474748	ADCY4	1
BP	GO:0009187	cyclic nucleotide metabolic process	40/18614	0.0254919	0.083759	0.0474748	ADCY4	1
BP	GO:0071392	cellular response to estradiol stimulus	40/18614	0.0254919	0.083759	0.0474748	RAMP3	1
BP	GO:1904994	regulation of leukocyte adhesion to vascular endothelial cell	40/18614	0.0254919	0.083759	0.0474748	SELP	1
BP	GO:0002691	regulation of cellular extravasation	41/18614	0.0261215	0.0848948	0.0481185	SELP	1
BP	GO:0046688	response to copper ion	42/18614	0.0267507	0.0860049	0.0487477	MT1M	1
BP	GO:0001881	receptor recycling	44/18614	0.028008	0.0881516	0.0499645	RAMP3	1
BP	GO:0060119	inner ear receptor cell development	44/18614	0.028008	0.0881516	0.0499645	GABRB2	1
BP	GO:0002455	humoral immune response mediated by circulating immunoglobulin	46/18614	0.0292639	0.0902051	0.0511284	C7	1
BP	GO:0055010	ventricular cardiac muscle tissue morphogenesis	46/18614	0.0292639	0.0902051	0.0511284	COL11A1	1
BP	GO:0016339	calcium-dependent cell-cell adhesion via plasma membrane cell adhesion molecules	47/18614	0.0298912	0.0902775	0.0511694	SELP	1
BP	GO:1990573	potassium ion import across plasma membrane	47/18614	0.0298912	0.0902775	0.0511694	KCNK5	1
BP	GO:0042391	regulation of membrane potential	433/18614	0.030541	0.0904719	0.0512796	KCNK5/GABRB2	2
BP	GO:0010043	response to zinc ion	49/18614	0.0311448	0.0904719	0.0512796	MT1M	1
BP	GO:0033628	regulation of cell adhesion mediated by integrin	49/18614	0.0311448	0.0904719	0.0512796	PLAU	1
BP	GO:0042060	wound healing	439/18614	0.031327	0.0904719	0.0512796	PLAU/SELP	2
BP	GO:0030195	negative regulation of blood coagulation	50/18614	0.0317711	0.0904719	0.0512796	PLAU	1
BP	GO:0090102	cochlea development	50/18614	0.0317711	0.0904719	0.0512796	GABRB2	1
BP	GO:1900047	negative regulation of hemostasis	51/18614	0.0323969	0.0913838	0.0517965	PLAU	1
BP	GO:0007157	heterophilic cell-cell adhesion via plasma membrane cell adhesion molecules	52/18614	0.0330225	0.0914233	0.0518189	SELP	1
BP	GO:0010543	regulation of platelet activation	52/18614	0.0330225	0.0914233	0.0518189	SELP	1
BP	GO:0050982	detection of mechanical stimulus	53/18614	0.0336476	0.0922993	0.0523154	COL11A1	1
BP	GO:0050819	negative regulation of coagulation	54/18614	0.0342724	0.0923192	0.0523267	PLAU	1
BP	GO:0098703	calcium ion import across plasma membrane	54/18614	0.0342724	0.0923192	0.0523267	RAMP3	1
BP	GO:0003229	ventricular cardiac muscle tissue development	55/18614	0.0348967	0.0931618	0.0528043	COL11A1	1
BP	GO:0051932	synaptic transmission, GABAergic	57/18614	0.0361444	0.0947719	0.0537169	GABRB2	1
BP	GO:0061756	leukocyte adhesion to vascular endothelial cell	57/18614	0.0361444	0.0947719	0.0537169	SELP	1
BP	GO:0034765	regulation of monoatomic ion transmembrane transport	478/18614	0.0366334	0.0947719	0.0537169	RAMP3/KCNK5	2
BP	GO:0006956	complement activation	58/18614	0.0367677	0.0947719	0.0537169	C7	1
BP	GO:0055008	cardiac muscle tissue morphogenesis	60/18614	0.0380132	0.0948022	0.0537341	COL11A1	1
BP	GO:0060350	endochondral bone morphogenesis	60/18614	0.0380132	0.0948022	0.0537341	MMP13	1
BP	GO:1903078	positive regulation of protein localization to plasma membrane	60/18614	0.0380132	0.0948022	0.0537341	RAMP3	1
BP	GO:0022411	cellular component disassembly	488/18614	0.0380477	0.0948022	0.0537341	MMP13/MMP11	2
BP	GO:0045599	negative regulation of fat cell differentiation	61/18614	0.0386353	0.09543	0.0540899	MMP11	1
BP	GO:0060113	inner ear receptor cell differentiation	62/18614	0.0392571	0.09543	0.0540899	GABRB2	1
BP	GO:0090303	positive regulation of wound healing	62/18614	0.0392571	0.09543	0.0540899	PLAU	1
BP	GO:0031638	zymogen activation	63/18614	0.0398786	0.0961588	0.054503	PLAU	1
BP	GO:2000272	negative regulation of signaling receptor activity	66/18614	0.0417407	0.099731	0.0565277	RAMP3	1
BP	GO:0042490	mechanoreceptor differentiation	67/18614	0.0423606	0.099731	0.0565277	GABRB2	1
BP	GO:0070613	regulation of protein processing	67/18614	0.0423606	0.099731	0.0565277	PLAU	1
BP	GO:1904377	positive regulation of protein localization to cell periphery	68/18614	0.0429802	0.100399	0.0569064	RAMP3	1
BP	GO:0030193	regulation of blood coagulation	70/18614	0.0442183	0.101562	0.0575656	PLAU	1
BP	GO:0043112	receptor metabolic process	70/18614	0.0442183	0.101562	0.0575656	RAMP3	1
BP	GO:0003208	cardiac ventricle morphogenesis	71/18614	0.0448368	0.101562	0.0575656	COL11A1	1
BP	GO:1903317	regulation of protein maturation	71/18614	0.0448368	0.101562	0.0575656	PLAU	1
BP	GO:1900046	regulation of hemostasis	72/18614	0.045455	0.102188	0.0579205	PLAU	1
BP	GO:0060415	muscle tissue morphogenesis	73/18614	0.0460727	0.102804	0.0582695	COL11A1	1
BP	GO:0045123	cellular extravasation	74/18614	0.0466901	0.10341	0.0586129	SELP	1
BP	GO:0050818	regulation of coagulation	75/18614	0.0473071	0.104006	0.0589509	PLAU	1
BP	GO:1903036	positive regulation of response to wounding	76/18614	0.0479238	0.104593	0.0592834	PLAU	1
BP	GO:0061045	negative regulation of wound healing	78/18614	0.049156	0.106096	0.0601355	PLAU	1
CC	GO:0005583	fibrillar collagen trimer	12/19518	2.27922e-05	0.000478636	0.000251913	COL11A1/COL5A2	2
CC	GO:0098643	banded collagen fibril	12/19518	2.27922e-05	0.000478636	0.000251913	COL11A1/COL5A2	2
CC	GO:0098644	complex of collagen trimers	21/19518	7.22979e-05	0.00101217	0.000532721	COL11A1/COL5A2	2
CC	GO:0005581	collagen trimer	85/19518	0.00120249	0.0126261	0.00664532	COL11A1/COL5A2	2
CC	GO:1904090	peptidase inhibitor complex	11/19518	0.00674396	0.0444446	0.0233919	PLAU	1
CC	GO:0031092	platelet alpha granule membrane	17/19518	0.0104049	0.0444446	0.0233919	SELP	1
CC	GO:0098637	protein complex involved in cell-matrix adhesion	17/19518	0.0104049	0.0444446	0.0233919	PLAU	1
CC	GO:1905370	serine-type endopeptidase complex	17/19518	0.0104049	0.0444446	0.0233919	PLAU	1
CC	GO:1905286	serine-type peptidase complex	18/19518	0.0110138	0.0444446	0.0233919	PLAU	1
CC	GO:1902711	GABA-A receptor complex	19/19518	0.0116224	0.0444446	0.0233919	GABRB2	1
CC	GO:0042827	platelet dense granule	21/19518	0.0128386	0.0444446	0.0233919	SELP	1
CC	GO:1902710	GABA receptor complex	21/19518	0.0128386	0.0444446	0.0233919	GABRB2	1
CC	GO:0005788	endoplasmic reticulum lumen	312/19518	0.0151234	0.0444446	0.0233919	COL11A1/COL5A2	2
CC	GO:0030667	secretory granule membrane	319/19518	0.015773	0.0444446	0.0233919	PLAU/SELP	2
CC	GO:0046930	pore complex	26/19518	0.0158731	0.0444446	0.0233919	C7	1
CC	GO:0048787	presynaptic active zone membrane	34/19518	0.0207104	0.0543649	0.0286131	GABRB2	1
CC	GO:0062023	collagen-containing extracellular matrix	415/19518	0.0258542	0.063875	0.0336184	COL11A1/COL5A2	2
CC	GO:0034707	chloride channel complex	55/19518	0.033305	0.0762559	0.0401347	GABRB2	1
CC	GO:0098636	protein complex involved in cell adhesion	57/19518	0.0344967	0.0762559	0.0401347	PLAU	1
CC	GO:0070821	tertiary granule membrane	73/19518	0.043982	0.0916452	0.0482343	PLAU	1
CC	GO:0048786	presynaptic active zone	82/19518	0.0492798	0.0916452	0.0482343	GABRB2	1
MF	GO:0004252	serine-type endopeptidase activity	170/18369	0.000121675	0.00395569	0.00126178	MMP13/PLAU/MMP11	3
MF	GO:0008236	serine-type peptidase activity	190/18369	0.000169076	0.00395569	0.00126178	MMP13/PLAU/MMP11	3
MF	GO:0017171	serine hydrolase activity	194/18369	0.000179804	0.00395569	0.00126178	MMP13/PLAU/MMP11	3
MF	GO:0030020	extracellular matrix structural constituent conferring tensile strength	41/18369	0.000263952	0.00435521	0.00138922	COL11A1/COL5A2	2
MF	GO:0004175	endopeptidase activity	428/18369	0.001803	0.0237997	0.0075916	MMP13/PLAU/MMP11	3
MF	GO:0004222	metalloendopeptidase activity	122/18369	0.00231384	0.0254522	0.00811874	MMP13/MMP11	2
MF	GO:0005201	extracellular matrix structural constituent	167/18369	0.00428182	0.0311362	0.00993182	COL11A1/COL5A2	2
MF	GO:0008201	heparin binding	168/18369	0.00433199	0.0311362	0.00993182	SELP/COL11A1	2
MF	GO:0008237	metallopeptidase activity	197/18369	0.00590567	0.0311362	0.00993182	MMP13/MMP11	2
MF	GO:0043208	glycosphingolipid binding	10/18369	0.0059737	0.0311362	0.00993182	SELP	1
MF	GO:0031406	carboxylic acid binding	200/18369	0.00608141	0.0311362	0.00993182	SELP/COL11A1	2
MF	GO:0004016	adenylate cyclase activity	11/18369	0.00656928	0.0311362	0.00993182	ADCY4	1
MF	GO:0043177	organic acid binding	212/18369	0.00680828	0.0311362	0.00993182	SELP/COL11A1	2
MF	GO:0022851	GABA-gated chloride ion channel activity	13/18369	0.00775947	0.0311362	0.00993182	GABRB2	1
MF	GO:0005539	glycosaminoglycan binding	232/18369	0.00810366	0.0311362	0.00993182	SELP/COL11A1	2
MF	GO:0005237	inhibitory extracellular ligand-gated monoatomic ion channel activity	15/18369	0.00894837	0.0311362	0.00993182	GABRB2	1
MF	GO:0070492	oligosaccharide binding	15/18369	0.00894837	0.0311362	0.00993182	SELP	1
MF	GO:0022841	potassium ion leak channel activity	16/18369	0.00954233	0.0311362	0.00993182	KCNK5	1
MF	GO:0099507	ligand-gated monoatomic ion channel activity involved in regulation of presynaptic membrane potential	17/18369	0.010136	0.0311362	0.00993182	GABRB2	1
MF	GO:1901681	sulfur compound binding	269/18369	0.0107701	0.0311362	0.00993182	SELP/COL11A1	2
MF	GO:0004890	GABA-A receptor activity	19/18369	0.0113223	0.0311362	0.00993182	GABRB2	1
MF	GO:0022840	leak channel activity	19/18369	0.0113223	0.0311362	0.00993182	KCNK5	1
MF	GO:0022842	narrow pore channel activity	19/18369	0.0113223	0.0311362	0.00993182	KCNK5	1
MF	GO:0099095	ligand-gated monoatomic anion channel activity	19/18369	0.0113223	0.0311362	0.00993182	GABRB2	1
MF	GO:0009975	cyclase activity	22/18369	0.0130993	0.0320205	0.0102139	ADCY4	1
MF	GO:0016917	GABA receptor activity	22/18369	0.0130993	0.0320205	0.0102139	GABRB2	1
MF	GO:0033691	sialic acid binding	22/18369	0.0130993	0.0320205	0.0102139	SELP	1
MF	GO:0016849	phosphorus-oxygen lyase activity	23/18369	0.013691	0.0322717	0.010294	ADCY4	1
MF	GO:0046625	sphingolipid binding	28/18369	0.0166447	0.037881	0.0120832	SELP	1
MF	GO:0051861	glycolipid binding	29/18369	0.0172344	0.0379158	0.0120943	SELP	1
MF	GO:0001530	lipopolysaccharide binding	37/18369	0.021941	0.0467131	0.0149005	SELP	1
MF	GO:0005216	monoatomic ion channel activity	432/18369	0.0263739	0.0543963	0.0173513	KCNK5/GABRB2	2
MF	GO:0015026	coreceptor activity	48/18369	0.0283791	0.0559089	0.0178338	RAMP3	1
MF	GO:0005080	protein kinase C binding	49/18369	0.0289624	0.0559089	0.0178338	ADCY4	1
MF	GO:0015267	channel activity	478/18369	0.0318155	0.0559089	0.0178338	KCNK5/GABRB2	2
MF	GO:0022803	passive transmembrane transporter activity	479/18369	0.0319384	0.0559089	0.0178338	KCNK5/GABRB2	2
MF	GO:0050840	extracellular matrix binding	55/18369	0.032456	0.0559089	0.0178338	COL11A1	1
MF	GO:0022824	transmitter-gated monoatomic ion channel activity	56/18369	0.0330371	0.0559089	0.0178338	GABRB2	1
MF	GO:0022835	transmitter-gated channel activity	56/18369	0.0330371	0.0559089	0.0178338	GABRB2	1
MF	GO:0048306	calcium-dependent protein binding	62/18369	0.0365173	0.0602535	0.0192196	SELP	1
MF	GO:0005518	collagen binding	66/18369	0.0388311	0.061928	0.0197537	MMP13	1
MF	GO:0005230	extracellular ligand-gated monoatomic ion channel activity	67/18369	0.0394087	0.061928	0.0197537	GABRB2	1
MF	GO:0005254	chloride channel activity	74/18369	0.0434435	0.0660279	0.0210615	GABRB2	1
MF	GO:0048029	monosaccharide binding	75/18369	0.0440186	0.0660279	0.0210615	SELP	1
MF	GO:0046332	SMAD binding	77/18369	0.0451679	0.0662463	0.0211312	COL5A2	1
MF	GO:0001540	amyloid-beta binding	85/18369	0.0497527	0.0713843	0.0227701	RAMP3	1

## Sheet: Table S5
Table S5: KEGG enrichment analysis of DEGs
ID	Description	BgRatio	pvalue	p.adjust	qvalue	geneID	Count
hsa04974	Protein digestion and absorption	103/8659	0.000252	0.017364	0.015364	KCNK5/COL11A1/COL5A2	3
hsa04610	Complement and coagulation cascades	86/8659	0.005059	0.077955	0.068976	C7/PLAU	2
hsa04742	Taste transduction	86/8659	0.005059	0.077955	0.068976	KCNK5/ADCY4	2
hsa04727	GABAergic synapse	89/8659	0.005409	0.077955	0.068976	GABRB2/ADCY4	2
hsa05032	Morphine addiction	91/8659	0.005649	0.077955	0.068976	GABRB2/ADCY4	2
hsa04928	Parathyroid hormone synthesis, secretion and action	106/8659	0.007597	0.087369	0.077306	MMP13/ADCY4	2
hsa04926	Relaxin signaling pathway	129/8659	0.011093	0.102908	0.091055	MMP13/ADCY4	2
hsa04270	Vascular smooth muscle contraction	134/8659	0.011931	0.102908	0.091055	RAMP3/ADCY4	2
hsa04723	Retrograde endocannabinoid signaling	148/8659	0.014424	0.110588	0.09785	GABRB2/ADCY4	2
hsa05171	Coronavirus disease - COVID-19	232/8659	0.033523	0.231309	0.204667	C7/SELP	2
hsa05033	Nicotine addiction	40/8659	0.049685	0.232231	0.205483	GABRB2	1

## Sheet: Table S6
Table S6: String Interaction Network(PPI)
#node1	node2	node1_string_id	node2_string_id	neighborhood_on_chromosome	gene_fusion	phylogenetic_cooccurrence	homology	coexpression	experimentally_determined_interaction	database_annotated	automated_textmining	combined_score
ADCY4	GNAS	9606.ENSP00000312126	9606.ENSP00000360141	0	0	0	0	0.059	0.409	0.9	0.262	0.953
ADCY4	RAPGEF4	9606.ENSP00000312126	9606.ENSP00000380271	0	0	0	0	0.108	0	0.9	0.554	0.956
ADCY4	GNAL	9606.ENSP00000312126	9606.ENSP00000334051	0	0	0	0	0.059	0.409	0.9	0.343	0.958
ADM	SERPINE1	9606.ENSP00000436607	9606.ENSP00000223095	0	0	0	0	0.173	0	0	0.414	0.494
ADM	IAPP	9606.ENSP00000436607	9606.ENSP00000240652	0	0	0	0	0	0	0.9	0.946	0.994
ADM	RAMP3	9606.ENSP00000436607	9606.ENSP00000242249	0	0	0	0	0	0.8	0.9	0.999	0.999
ADM	RAMP2	9606.ENSP00000436607	9606.ENSP00000253796	0	0	0	0	0	0.877	0.9	0.999	0.999
ADM	RAMP1	9606.ENSP00000436607	9606.ENSP00000254661	0	0	0	0	0	0.405	0.9	0.975	0.998
ADM	CALCA	9606.ENSP00000436607	9606.ENSP00000331746	0	0	0	0	0	0	0.9	0.831	0.982
ADM	CALCR	9606.ENSP00000436607	9606.ENSP00000352561	0	0	0	0	0	0.052	0.9	0.916	0.991
ADM	GNAS	9606.ENSP00000436607	9606.ENSP00000360141	0	0	0	0	0	0.8	0.5	0.066	0.898
ADM	PLAU	9606.ENSP00000436607	9606.ENSP00000361850	0	0	0	0	0.178	0	0	0.375	0.464
ADM	CALCRL	9606.ENSP00000436607	9606.ENSP00000376177	0	0	0	0	0	0.938	0.9	0.999	0.999
ADM	ADM2	9606.ENSP00000436607	9606.ENSP00000379087	0	0	0	0	0	0	0.4	0.881	0.925
ADM	CALCB	9606.ENSP00000436607	9606.ENSP00000433490	0	0	0	0	0	0	0.9	0.918	0.991
ADM2	IAPP	9606.ENSP00000379087	9606.ENSP00000240652	0	0	0	0	0	0	0.4	0.718	0.824
ADM2	RAMP3	9606.ENSP00000379087	9606.ENSP00000242249	0	0	0	0	0	0.9	0.4	0.922	0.994
ADM2	RAMP2	9606.ENSP00000379087	9606.ENSP00000253796	0	0	0	0	0	0	0.4	0.88	0.924
ADM2	RAMP1	9606.ENSP00000379087	9606.ENSP00000254661	0	0	0	0	0	0	0.4	0.922	0.951
ADM2	CALCA	9606.ENSP00000379087	9606.ENSP00000331746	0	0	0	0	0.043	0	0.4	0.419	0.637
ADM2	CALCR	9606.ENSP00000379087	9606.ENSP00000352561	0	0	0	0	0	0	0.4	0.587	0.741
ADM2	GNAS	9606.ENSP00000379087	9606.ENSP00000360141	0	0	0	0	0	0.8	0.5	0.053	0.897
ADM2	CALCRL	9606.ENSP00000379087	9606.ENSP00000376177	0	0	0	0	0	0.9	0.4	0.985	0.999
ADM2	CALCB	9606.ENSP00000379087	9606.ENSP00000433490	0	0	0	0	0.053	0	0.4	0.667	0.794
ADM2	ADM	9606.ENSP00000379087	9606.ENSP00000436607	0	0	0	0	0	0	0.4	0.881	0.925
C3	SERPINE1	9606.ENSP00000245907	9606.ENSP00000223095	0	0	0	0	0.088	0	0	0.412	0.441
C3	C5	9606.ENSP00000245907	9606.ENSP00000223642	0	0	0	0.747	0.123	0.292	0.9	0.635	0.974
C3	COL1A1	9606.ENSP00000245907	9606.ENSP00000225964	0	0	0	0	0.067	0	0	0.499	0.512
C3	VTN	9606.ENSP00000245907	9606.ENSP00000226218	0	0	0	0	0.145	0	0	0.765	0.79
C3	CD40	9606.ENSP00000245907	9606.ENSP00000361359	0	0	0	0	0.083	0	0	0.375	0.402
C3	VCAM1	9606.ENSP00000245907	9606.ENSP00000294728	0	0	0	0	0.129	0	0	0.398	0.453
C3	C6	9606.ENSP00000245907	9606.ENSP00000263413	0	0	0	0	0.124	0	0	0.459	0.505
C3	LUM	9606.ENSP00000245907	9606.ENSP00000266718	0	0	0	0	0.097	0	0	0.511	0.54
C3	CD40LG	9606.ENSP00000245907	9606.ENSP00000359663	0	0	0	0	0	0.322	0	0.37	0.554
C3	VWF	9606.ENSP00000245907	9606.ENSP00000261405	0	0	0	0	0.082	0	0	0.555	0.574
C3	PLAUR	9606.ENSP00000245907	9606.ENSP00000339328	0	0	0	0	0.074	0	0.54	0.157	0.609
C3	C7	9606.ENSP00000245907	9606.ENSP00000322061	0	0	0	0	0.132	0	0	0.599	0.637
C3	C9	9606.ENSP00000245907	9606.ENSP00000263408	0	0	0	0	0.114	0.054	0	0.607	0.642
C3	PLAU	9606.ENSP00000245907	9606.ENSP00000361850	0	0	0	0	0.056	0.127	0.54	0.319	0.707
C3	C8B	9606.ENSP00000245907	9606.ENSP00000360281	0	0	0	0	0.1	0.069	0	0.71	0.736
C3	C8A	9606.ENSP00000245907	9606.ENSP00000354458	0	0	0	0	0.115	0.045	0	0.799	0.816
C3	PLG	9606.ENSP00000245907	9606.ENSP00000308938	0	0	0	0	0.088	0.127	0.9	0.765	0.978
C3	SELP	9606.ENSP00000245907	9606.ENSP00000263686	0	0	0	0	0.078	0	0	0.991	0.991
C3	ITGB2	9606.ENSP00000245907	9606.ENSP00000380948	0	0	0	0	0.074	0.292	0.9	0.98	0.998
C5	PLG	9606.ENSP00000223642	9606.ENSP00000308938	0	0	0	0	0.351	0.127	0	0.553	0.725
C5	VTN	9606.ENSP00000223642	9606.ENSP00000226218	0	0	0	0	0.219	0	0.5	0.74	0.889
C5	C3	9606.ENSP00000223642	9606.ENSP00000245907	0	0	0	0.747	0.123	0.292	0.9	0.635	0.974
C5	C8G	9606.ENSP00000223642	9606.ENSP00000360697	0	0	0	0	0.211	0.962	0.9	0.367	0.997
C5	C8A	9606.ENSP00000223642	9606.ENSP00000354458	0	0	0	0	0.262	0.962	0.9	0.909	0.999
C5	C6	9606.ENSP00000223642	9606.ENSP00000263413	0	0	0	0	0.269	0.981	0.9	0.44	0.999
C5	C9	9606.ENSP00000223642	9606.ENSP00000263408	0	0	0	0	0.291	0.981	0.9	0.751	0.999
C5	C7	9606.ENSP00000223642	9606.ENSP00000322061	0	0	0	0	0.06	0.982	0.9	0.687	0.999
C5	C8B	9606.ENSP00000223642	9606.ENSP00000360281	0	0	0	0	0.152	0.982	0.9	0.671	0.999
C6	C5	9606.ENSP00000263413	9606.ENSP00000223642	0	0	0	0	0.269	0.981	0.9	0.44	0.999
C6	VTN	9606.ENSP00000263413	9606.ENSP00000226218	0	0	0	0	0.224	0	0.5	0.213	0.668
C6	C3	9606.ENSP00000263413	9606.ENSP00000245907	0	0	0	0	0.124	0	0	0.459	0.505
C6	C9	9606.ENSP00000263413	9606.ENSP00000263408	0	0	0	0.726	0.353	0.9	0.9	0.456	0.996
C6	C8B	9606.ENSP00000263413	9606.ENSP00000360281	0	0	0	0.778	0.213	0.8	0.9	0.137	0.984
C6	C8A	9606.ENSP00000263413	9606.ENSP00000354458	0	0	0	0.805	0.277	0.8	0.9	0.118	0.985
C6	C8G	9606.ENSP00000263413	9606.ENSP00000360697	0	0	0	0	0.155	0.9	0.9	0.45	0.994
C6	C7	9606.ENSP00000263413	9606.ENSP00000322061	0	0	0	0.804	0.221	0.9	0.9	0.465	0.995
C7	C5	9606.ENSP00000322061	9606.ENSP00000223642	0	0	0	0	0.06	0.982	0.9	0.687	0.999
C7	VTN	9606.ENSP00000322061	9606.ENSP00000226218	0	0	0	0	0.161	0	0.5	0.323	0.691
C7	C3	9606.ENSP00000322061	9606.ENSP00000245907	0	0	0	0	0.132	0	0	0.599	0.637
C7	C9	9606.ENSP00000322061	9606.ENSP00000263408	0	0	0	0.716	0.228	0.8	0.9	0.247	0.986
C7	C6	9606.ENSP00000322061	9606.ENSP00000263413	0	0	0	0.804	0.221	0.9	0.9	0.465	0.995
C7	LUM	9606.ENSP00000322061	9606.ENSP00000266718	0	0	0	0	0.182	0	0	0.464	0.542
C7	PLG	9606.ENSP00000322061	9606.ENSP00000308938	0	0	0	0	0.055	0.292	0	0.469	0.614
C7	C8A	9606.ENSP00000322061	9606.ENSP00000354458	0	0	0	0.767	0.201	0.8	0.9	0.129	0.984
C7	C8B	9606.ENSP00000322061	9606.ENSP00000360281	0	0	0	0.733	0.123	0.9	0.9	0.145	0.991
C7	C8G	9606.ENSP00000322061	9606.ENSP00000360697	0	0	0	0	0.14	0.9	0.9	0.405	0.994
C8A	C5	9606.ENSP00000354458	9606.ENSP00000223642	0	0	0	0	0.262	0.962	0.9	0.909	0.999
C8A	VTN	9606.ENSP00000354458	9606.ENSP00000226218	0	0	0	0	0.268	0	0.5	0.578	0.832
C8A	C3	9606.ENSP00000354458	9606.ENSP00000245907	0	0	0	0	0.115	0.045	0	0.799	0.816
C8A	C9	9606.ENSP00000354458	9606.ENSP00000263408	0	0	0	0.774	0.581	0.925	0.9	0.217	0.997
C8A	C6	9606.ENSP00000354458	9606.ENSP00000263413	0	0	0	0.805	0.277	0.8	0.9	0.118	0.985
C8A	PLG	9606.ENSP00000354458	9606.ENSP00000308938	0	0	0	0	0.407	0	0	0.171	0.488
C8A	C7	9606.ENSP00000354458	9606.ENSP00000322061	0	0	0	0.767	0.201	0.8	0.9	0.129	0.984
C8A	C8B	9606.ENSP00000354458	9606.ENSP00000360281	0	0	0.074	0.83	0.785	0.9	0.9	0.836	0.999
C8A	C8G	9606.ENSP00000354458	9606.ENSP00000360697	0	0	0	0	0.297	0.926	0.9	0.984	0.999
C8B	C5	9606.ENSP00000360281	9606.ENSP00000223642	0	0	0	0	0.152	0.982	0.9	0.671	0.999
C8B	VTN	9606.ENSP00000360281	9606.ENSP00000226218	0	0	0	0	0.204	0.047	0.5	0.377	0.732
C8B	C3	9606.ENSP00000360281	9606.ENSP00000245907	0	0	0	0	0.1	0.069	0	0.71	0.736
C8B	C9	9606.ENSP00000360281	9606.ENSP00000263408	0	0	0	0.732	0.396	0.806	0.9	0.242	0.989
C8B	C6	9606.ENSP00000360281	9606.ENSP00000263413	0	0	0	0.778	0.213	0.8	0.9	0.137	0.984
C8B	C7	9606.ENSP00000360281	9606.ENSP00000322061	0	0	0	0.733	0.123	0.9	0.9	0.145	0.991
C8B	C8A	9606.ENSP00000360281	9606.ENSP00000354458	0	0	0.074	0.83	0.785	0.9	0.9	0.836	0.999
C8B	C8G	9606.ENSP00000360281	9606.ENSP00000360697	0	0	0	0	0.15	0.9	0.9	0.98	0.999
C8G	C5	9606.ENSP00000360697	9606.ENSP00000223642	0	0	0	0	0.211	0.962	0.9	0.367	0.997
C8G	VTN	9606.ENSP00000360697	9606.ENSP00000226218	0	0	0	0	0.206	0	0.5	0.285	0.691
C8G	C9	9606.ENSP00000360697	9606.ENSP00000263408	0	0	0	0	0.278	0.8	0.9	0.421	0.99
C8G	C6	9606.ENSP00000360697	9606.ENSP00000263413	0	0	0	0	0.155	0.9	0.9	0.45	0.994
C8G	PLG	9606.ENSP00000360697	9606.ENSP00000308938	0	0	0	0	0.699	0.053	0	0.076	0.713
C8G	C7	9606.ENSP00000360697	9606.ENSP00000322061	0	0	0	0	0.14	0.9	0.9	0.405	0.994
C8G	C8A	9606.ENSP00000360697	9606.ENSP00000354458	0	0	0	0	0.297	0.926	0.9	0.984	0.999
C8G	C8B	9606.ENSP00000360697	9606.ENSP00000360281	0	0	0	0	0.15	0.9	0.9	0.98	0.999
C9	C5	9606.ENSP00000263408	9606.ENSP00000223642	0	0	0	0	0.291	0.981	0.9	0.751	0.999
C9	VTN	9606.ENSP00000263408	9606.ENSP00000226218	0	0	0	0	0.252	0	0.5	0.895	0.957
C9	C3	9606.ENSP00000263408	9606.ENSP00000245907	0	0	0	0	0.114	0.054	0	0.607	0.642
C9	PLG	9606.ENSP00000263408	9606.ENSP00000308938	0	0	0	0	0.584	0	0	0.438	0.757
C9	C7	9606.ENSP00000263408	9606.ENSP00000322061	0	0	0	0.716	0.228	0.8	0.9	0.247	0.986
C9	C8B	9606.ENSP00000263408	9606.ENSP00000360281	0	0	0	0.732	0.396	0.806	0.9	0.242	0.989
C9	C8G	9606.ENSP00000263408	9606.ENSP00000360697	0	0	0	0	0.278	0.8	0.9	0.421	0.99
C9	C6	9606.ENSP00000263408	9606.ENSP00000263413	0	0	0	0.726	0.353	0.9	0.9	0.456	0.996
C9	C8A	9606.ENSP00000263408	9606.ENSP00000354458	0	0	0	0.774	0.581	0.925	0.9	0.217	0.997
CALCA	IAPP	9606.ENSP00000331746	9606.ENSP00000240652	0	0	0	0	0.044	0	0.9	0.866	0.986
CALCA	RAMP3	9606.ENSP00000331746	9606.ENSP00000242249	0	0	0	0	0	0	0.9	0.869	0.986
CALCA	RAMP2	9606.ENSP00000331746	9606.ENSP00000253796	0	0	0	0	0	0.875	0.9	0.925	0.998
CALCA	RAMP1	9606.ENSP00000331746	9606.ENSP00000254661	0	0	0	0	0.042	0.837	0.9	0.929	0.998
CALCA	VWF	9606.ENSP00000331746	9606.ENSP00000261405	0	0	0	0	0	0	0	0.413	0.412
CALCA	ADM2	9606.ENSP00000331746	9606.ENSP00000379087	0	0	0	0	0.043	0	0.4	0.419	0.637
CALCA	GNAS	9606.ENSP00000331746	9606.ENSP00000360141	0	0	0	0	0	0.922	0.5	0.163	0.964
CALCA	CALCB	9606.ENSP00000331746	9606.ENSP00000433490	0	0	0	0.938	0.671	0	0.9	0.256	0.973
CALCA	ADM	9606.ENSP00000331746	9606.ENSP00000436607	0	0	0	0	0	0	0.9	0.831	0.982
CALCA	CALCRL	9606.ENSP00000331746	9606.ENSP00000376177	0	0	0	0	0	0.994	0.9	0.931	0.999
CALCA	CALCR	9606.ENSP00000331746	9606.ENSP00000352561	0	0	0	0	0.042	0.901	0.9	0.926	0.999
CALCB	IAPP	9606.ENSP00000433490	9606.ENSP00000240652	0	0	0	0	0.044	0	0.9	0.949	0.994
CALCB	RAMP3	9606.ENSP00000433490	9606.ENSP00000242249	0	0	0	0	0	0	0.9	0.933	0.993
CALCB	RAMP2	9606.ENSP00000433490	9606.ENSP00000253796	0	0	0	0	0	0	0.9	0.907	0.99
CALCB	RAMP1	9606.ENSP00000433490	9606.ENSP00000254661	0	0	0	0	0	0.9	0.9	0.965	0.999
CALCB	CALCA	9606.ENSP00000433490	9606.ENSP00000331746	0	0	0	0.938	0.671	0	0.9	0.256	0.973
CALCB	CALCR	9606.ENSP00000433490	9606.ENSP00000352561	0	0	0	0	0.048	0	0.9	0.879	0.987
CALCB	GNAS	9606.ENSP00000433490	9606.ENSP00000360141	0	0	0	0	0	0.8	0.5	0	0.895
CALCB	CALCRL	9606.ENSP00000433490	9606.ENSP00000376177	0	0	0	0	0	0.9	0.9	0.957	0.999
CALCB	ADM2	9606.ENSP00000433490	9606.ENSP00000379087	0	0	0	0	0.053	0	0.4	0.667	0.794
CALCB	ADM	9606.ENSP00000433490	9606.ENSP00000436607	0	0	0	0	0	0	0.9	0.918	0.991
CALCR	IAPP	9606.ENSP00000352561	9606.ENSP00000240652	0	0	0	0	0.054	0.9	0.9	0.991	0.999
CALCR	RAMP3	9606.ENSP00000352561	9606.ENSP00000242249	0	0	0	0	0.049	0.9	0.9	0.99	0.999
CALCR	RAMP2	9606.ENSP00000352561	9606.ENSP00000253796	0	0	0	0	0	0.9	0.9	0.994	0.999
CALCR	RAMP1	9606.ENSP00000352561	9606.ENSP00000254661	0	0	0	0	0	0.901	0.9	0.999	0.999
CALCR	CALCA	9606.ENSP00000352561	9606.ENSP00000331746	0	0	0	0	0.042	0.901	0.9	0.926	0.999
CALCR	ADM2	9606.ENSP00000352561	9606.ENSP00000379087	0	0	0	0	0	0	0.4	0.587	0.741
CALCR	CALCRL	9606.ENSP00000352561	9606.ENSP00000376177	0	0	0.061	0.956	0.042	0	0.9	0.079	0.906
CALCR	GNAS	9606.ENSP00000352561	9606.ENSP00000360141	0	0	0	0	0	0.971	0.5	0.22	0.987
CALCR	CALCB	9606.ENSP00000352561	9606.ENSP00000433490	0	0	0	0	0.048	0	0.9	0.879	0.987
CALCR	ADM	9606.ENSP00000352561	9606.ENSP00000436607	0	0	0	0	0	0.052	0.9	0.916	0.991
CALCRL	IAPP	9606.ENSP00000376177	9606.ENSP00000240652	0	0	0	0	0	0	0.9	0.937	0.993
CALCRL	RAMP3	9606.ENSP00000376177	9606.ENSP00000242249	0	0	0	0	0.083	0.926	0.9	0.999	0.999
CALCRL	RAMP2	9606.ENSP00000376177	9606.ENSP00000253796	0	0	0	0	0.128	0.946	0.9	0.999	0.999
CALCRL	RAMP1	9606.ENSP00000376177	9606.ENSP00000254661	0	0	0	0	0	0.988	0.9	0.999	0.999
CALCRL	CALCA	9606.ENSP00000376177	9606.ENSP00000331746	0	0	0	0	0	0.994	0.9	0.931	0.999
CALCRL	CALCR	9606.ENSP00000376177	9606.ENSP00000352561	0	0	0.061	0.956	0.042	0	0.9	0.079	0.906
CALCRL	GNAS	9606.ENSP00000376177	9606.ENSP00000360141	0	0	0	0	0	0.925	0.9	0.172	0.993
CALCRL	RAPGEF4	9606.ENSP00000376177	9606.ENSP00000380271	0	0	0	0	0.101	0	0	0.417	0.454
CALCRL	ADM	9606.ENSP00000376177	9606.ENSP00000436607	0	0	0	0	0	0.938	0.9	0.999	0.999
CALCRL	ADM2	9606.ENSP00000376177	9606.ENSP00000379087	0	0	0	0	0	0.9	0.4	0.985	0.999
CALCRL	CALCB	9606.ENSP00000376177	9606.ENSP00000433490	0	0	0	0	0	0.9	0.9	0.957	0.999
CD24	SELPLG	9606.ENSP00000481841	9606.ENSP00000228463	0	0	0	0	0	0	0	0.546	0.546
CD24	SNX17	9606.ENSP00000481841	9606.ENSP00000233575	0	0	0	0	0	0	0	0.547	0.547
CD24	SELP	9606.ENSP00000481841	9606.ENSP00000263686	0	0	0	0	0.103	0.292	0	0.994	0.995
CD24	VCAM1	9606.ENSP00000481841	9606.ENSP00000294728	0	0	0	0	0.042	0	0	0.433	0.434
CD24	CD40LG	9606.ENSP00000481841	9606.ENSP00000359663	0	0	0	0	0	0	0	0.44	0.44
CD24	CD40	9606.ENSP00000481841	9606.ENSP00000361359	0	0	0	0	0	0	0	0.552	0.552
CD24	CD44	9606.ENSP00000481841	9606.ENSP00000398632	0	0	0	0	0	0	0	0.898	0.898
CD24	SELL	9606.ENSP00000481841	9606.ENSP00000498227	0	0	0	0	0.082	0	0	0.581	0.599
CD40	SELPLG	9606.ENSP00000361359	9606.ENSP00000228463	0	0	0	0	0.072	0	0	0.878	0.882
CD40	C3	9606.ENSP00000361359	9606.ENSP00000245907	0	0	0	0	0.083	0	0	0.375	0.402
CD40	VWF	9606.ENSP00000361359	9606.ENSP00000261405	0	0	0	0	0.049	0	0	0.593	0.597
CD40	ITGA2B	9606.ENSP00000361359	9606.ENSP00000262407	0	0	0	0	0	0	0	0.732	0.732
CD40	SELP	9606.ENSP00000361359	9606.ENSP00000263686	0	0	0	0	0.062	0	0	0.985	0.985
CD40	VCAM1	9606.ENSP00000361359	9606.ENSP00000294728	0	0	0	0	0.083	0	0	0.85	0.857
CD40	CD40LG	9606.ENSP00000361359	9606.ENSP00000359663	0	0	0	0	0.058	0.948	0.9	0.999	0.999
CD40	CD24	9606.ENSP00000361359	9606.ENSP00000481841	0	0	0	0	0	0	0	0.552	0.552
CD40	ITGB2	9606.ENSP00000361359	9606.ENSP00000380948	0	0	0	0	0.134	0	0	0.52	0.566
CD40	SELL	9606.ENSP00000361359	9606.ENSP00000498227	0	0	0	0	0.067	0	0	0.662	0.671
CD40	CD44	9606.ENSP00000361359	9606.ENSP00000398632	0	0	0	0	0.076	0	0	0.783	0.791
CD40LG	SERPINE1	9606.ENSP00000359663	9606.ENSP00000223095	0	0	0	0	0	0	0	0.479	0.479
CD40LG	SELPLG	9606.ENSP00000359663	9606.ENSP00000228463	0	0	0	0	0.139	0.049	0	0.982	0.983
CD40LG	C3	9606.ENSP00000359663	9606.ENSP00000245907	0	0	0	0	0	0.322	0	0.37	0.554
CD40LG	VWF	9606.ENSP00000359663	9606.ENSP00000261405	0	0	0	0	0.042	0	0	0.573	0.573
CD40LG	ITGA2B	9606.ENSP00000359663	9606.ENSP00000262407	0	0	0	0	0.064	0	0	0.933	0.934
CD40LG	SELP	9606.ENSP00000359663	9606.ENSP00000263686	0	0	0	0	0.17	0	0	0.944	0.951
CD40LG	VCAM1	9606.ENSP00000359663	9606.ENSP00000294728	0	0	0	0	0.061	0.098	0	0.606	0.637
CD40LG	GP1BA	9606.ENSP00000359663	9606.ENSP00000329380	0	0	0	0	0.066	0	0	0.532	0.545
CD40LG	CD24	9606.ENSP00000359663	9606.ENSP00000481841	0	0	0	0	0	0	0	0.44	0.44
CD40LG	SELL	9606.ENSP00000359663	9606.ENSP00000498227	0	0	0	0	0.176	0	0	0.624	0.677
CD40LG	CD44	9606.ENSP00000359663	9606.ENSP00000398632	0	0	0	0	0.103	0	0	0.745	0.762
CD40LG	ITGB2	9606.ENSP00000359663	9606.ENSP00000380948	0	0	0	0	0.15	0	0	0.916	0.925
CD40LG	CD40	9606.ENSP00000359663	9606.ENSP00000361359	0	0	0	0	0.058	0.948	0.9	0.999	0.999
CD44	GLG1	9606.ENSP00000398632	9606.ENSP00000205061	0	0	0	0	0.048	0	0	0.673	0.675
CD44	SERPINE1	9606.ENSP00000398632	9606.ENSP00000223095	0	0	0	0	0.111	0	0	0.66	0.684
CD44	COL1A1	9606.ENSP00000398632	9606.ENSP00000225964	0	0	0	0	0.062	0	0.9	0.882	0.987
CD44	VTN	9606.ENSP00000398632	9606.ENSP00000226218	0	0	0	0	0.055	0	0	0.861	0.863
CD44	SELPLG	9606.ENSP00000398632	9606.ENSP00000228463	0	0	0	0	0.143	0	0	0.928	0.935
CD44	MMP13	9606.ENSP00000398632	9606.ENSP00000260302	0	0	0	0	0.055	0	0	0.657	0.662
CD44	VWF	9606.ENSP00000398632	9606.ENSP00000261405	0	0	0	0	0.055	0	0	0.652	0.657
CD44	ITGA2B	9606.ENSP00000398632	9606.ENSP00000262407	0	0	0	0	0.063	0	0	0.695	0.702
CD44	TIMP2	9606.ENSP00000398632	9606.ENSP00000262768	0	0	0	0	0.085	0	0	0.439	0.465
CD44	SELP	9606.ENSP00000398632	9606.ENSP00000263686	0	0	0	0	0.067	0.058	0	0.993	0.993
CD44	LUM	9606.ENSP00000398632	9606.ENSP00000266718	0	0	0	0	0.076	0	0	0.61	0.624
CD44	VCAM1	9606.ENSP00000398632	9606.ENSP00000294728	0	0	0	0	0.042	0	0	0.994	0.994
CD44	COL1A2	9606.ENSP00000398632	9606.ENSP00000297268	0	0	0	0	0.056	0	0.9	0.886	0.988
CD44	COL3A1	9606.ENSP00000398632	9606.ENSP00000304408	0	0	0	0	0.049	0	0	0.596	0.599
CD44	PLG	9606.ENSP00000398632	9606.ENSP00000308938	0	0	0	0	0	0	0	0.607	0.607
CD44	PLAUR	9606.ENSP00000398632	9606.ENSP00000339328	0	0	0	0	0.21	0	0	0.64	0.703
CD44	COL11A1	9606.ENSP00000398632	9606.ENSP00000359114	0	0	0	0	0	0	0	0.471	0.471
CD44	CD40LG	9606.ENSP00000398632	9606.ENSP00000359663	0	0	0	0	0.103	0	0	0.745	0.762
CD44	CD40	9606.ENSP00000398632	9606.ENSP00000361359	0	0	0	0	0.076	0	0	0.783	0.791
CD44	PLAU	9606.ENSP00000398632	9606.ENSP00000361850	0	0	0	0	0.14	0	0	0.495	0.547
CD44	COL2A1	9606.ENSP00000398632	9606.ENSP00000369889	0	0	0	0	0	0	0.9	0.445	0.942
CD44	ITGB2	9606.ENSP00000398632	9606.ENSP00000380948	0	0	0	0	0.162	0	0	0.862	0.879
CD44	CD24	9606.ENSP00000398632	9606.ENSP00000481841	0	0	0	0	0	0	0	0.898	0.898
CD44	SELL	9606.ENSP00000398632	9606.ENSP00000498227	0	0	0	0	0.11	0.052	0	0.998	0.998
COL11A1	MMP11	9606.ENSP00000359114	9606.ENSP00000215743	0	0	0	0	0.323	0.05	0	0.616	0.732
COL11A1	COL1A1	9606.ENSP00000359114	9606.ENSP00000225964	0	0	0.095	0.847	0.244	0	0.72	0.841	0.965
COL11A1	MMP13	9606.ENSP00000359114	9606.ENSP00000260302	0	0	0	0	0.315	0.05	0	0.448	0.609
COL11A1	LUM	9606.ENSP00000359114	9606.ENSP00000266718	0	0	0	0	0.22	0.094	0.9	0.369	0.949
COL11A1	VCAM1	9606.ENSP00000359114	9606.ENSP00000294728	0	0	0	0	0.074	0	0	0.493	0.51
COL11A1	COL1A2	9606.ENSP00000359114	9606.ENSP00000297268	0	0	0.093	0.841	0.295	0.069	0.9	0.899	0.992
COL11A1	COL3A1	9606.ENSP00000359114	9606.ENSP00000304408	0	0	0.092	0.84	0.353	0	0.72	0.817	0.965
COL11A1	CD44	9606.ENSP00000359114	9606.ENSP00000398632	0	0	0	0	0	0	0	0.471	0.471
COL11A1	COL5A1	9606.ENSP00000359114	9606.ENSP00000360882	0	0	0.053	0.975	0.217	0	0.72	0.479	0.877
COL11A1	COL11A2	9606.ENSP00000359114	9606.ENSP00000363840	0	0	0.055	0.971	0.043	0	0.9	0.533	0.952
COL11A1	COL5A2	9606.ENSP00000359114	9606.ENSP00000364000	0	0	0.079	0.84	0.405	0.099	0.72	0.855	0.976
COL11A1	COL2A1	9606.ENSP00000359114	9606.ENSP00000369889	0	0	0.091	0.848	0.133	0.099	0.72	0.9	0.976
COL11A2	COL1A1	9606.ENSP00000363840	9606.ENSP00000225964	0	0	0.113	0.817	0.113	0	0.72	0.472	0.868
COL11A2	LUM	9606.ENSP00000363840	9606.ENSP00000266718	0	0	0	0	0.063	0.094	0.9	0.478	0.949
COL11A2	COL1A2	9606.ENSP00000363840	9606.ENSP00000297268	0	0	0.116	0.806	0.122	0.069	0.9	0.452	0.953
COL11A2	COL3A1	9606.ENSP00000363840	9606.ENSP00000304408	0	0	0.119	0.803	0.102	0	0.72	0.452	0.862
COL11A2	COL11A1	9606.ENSP00000363840	9606.ENSP00000359114	0	0	0.055	0.971	0.043	0	0.9	0.533	0.952
COL11A2	COL5A1	9606.ENSP00000363840	9606.ENSP00000360882	0	0	0.055	0.971	0	0	0.72	0.622	0.891
COL11A2	COL5A2	9606.ENSP00000363840	9606.ENSP00000364000	0	0	0.097	0.808	0.122	0.099	0.72	0.598	0.904
COL11A2	COL2A1	9606.ENSP00000363840	9606.ENSP00000369889	0	0	0.116	0.818	0.193	0.091	0.72	0.84	0.965
COL1A1	MMP11	9606.ENSP00000225964	9606.ENSP00000215743	0	0	0	0	0.258	0.05	0	0.599	0.692
COL1A1	SERPINE1	9606.ENSP00000225964	9606.ENSP00000223095	0	0	0	0	0.155	0.051	0	0.59	0.643
COL1A1	PLAU	9606.ENSP00000225964	9606.ENSP00000361850	0	0	0	0	0.113	0.051	0	0.357	0.411
COL1A1	VTN	9606.ENSP00000225964	9606.ENSP00000226218	0	0	0	0	0.052	0.05	0	0.409	0.422
COL1A1	VCAM1	9606.ENSP00000225964	9606.ENSP00000294728	0	0	0	0	0.113	0	0	0.396	0.441
COL1A1	C3	9606.ENSP00000225964	9606.ENSP00000245907	0	0	0	0	0.067	0	0	0.499	0.512
COL1A1	TIMP2	9606.ENSP00000225964	9606.ENSP00000262768	0	0	0	0	0.128	0	0	0.582	0.62
COL1A1	MMP13	9606.ENSP00000225964	9606.ENSP00000260302	0	0	0	0	0.099	0.05	0	0.68	0.702
COL1A1	ITGA2B	9606.ENSP00000225964	9606.ENSP00000262407	0	0	0	0	0	0	0.65	0.227	0.718
COL1A1	COL2A1	9606.ENSP00000225964	9606.ENSP00000369889	0	0	0.054	0.971	0.042	0.075	0.72	0.521	0.867
COL1A1	COL11A2	9606.ENSP00000225964	9606.ENSP00000363840	0	0	0.113	0.817	0.113	0	0.72	0.472	0.868
COL1A1	VWF	9606.ENSP00000225964	9606.ENSP00000261405	0	0	0	0	0.103	0.294	0	0.821	0.877
COL1A1	COL11A1	9606.ENSP00000225964	9606.ENSP00000359114	0	0	0.095	0.847	0.244	0	0.72	0.841	0.965
COL1A1	LUM	9606.ENSP00000225964	9606.ENSP00000266718	0	0	0	0	0.552	0.13	0.72	0.854	0.981
COL1A1	CD44	9606.ENSP00000225964	9606.ENSP00000398632	0	0	0	0	0.062	0	0.9	0.882	0.987
COL1A1	COL5A1	9606.ENSP00000225964	9606.ENSP00000360882	0	0	0.091	0.845	0.795	0.23	0.72	0.88	0.994
COL1A1	COL5A2	9606.ENSP00000225964	9606.ENSP00000364000	0	0	0.064	0.948	0.839	0	0.72	0.912	0.995
COL1A1	COL3A1	9606.ENSP00000225964	9606.ENSP00000304408	0	0	0.065	0.95	0.958	0	0.9	0.965	0.999
COL1A1	COL1A2	9606.ENSP00000225964	9606.ENSP00000297268	0	0	0.061	0.957	0.964	0.649	0.9	0.981	0.999
COL1A2	MMP11	9606.ENSP00000297268	9606.ENSP00000215743	0	0	0	0	0.152	0.05	0	0.327	0.41
COL1A2	SERPINE1	9606.ENSP00000297268	9606.ENSP00000223095	0	0	0	0	0.137	0.051	0	0.657	0.694
COL1A2	COL1A1	9606.ENSP00000297268	9606.ENSP00000225964	0	0	0.061	0.957	0.964	0.649	0.9	0.981	0.999
COL1A2	MMP13	9606.ENSP00000297268	9606.ENSP00000260302	0	0	0	0	0.093	0.05	0	0.523	0.553
COL1A2	VWF	9606.ENSP00000297268	9606.ENSP00000261405	0	0	0	0	0.072	0.045	0	0.646	0.659
COL1A2	ITGA2B	9606.ENSP00000297268	9606.ENSP00000262407	0	0	0	0	0	0	0.65	0.152	0.69
COL1A2	TIMP2	9606.ENSP00000297268	9606.ENSP00000262768	0	0	0	0	0.147	0	0	0.499	0.555
COL1A2	LUM	9606.ENSP00000297268	9606.ENSP00000266718	0	0	0	0	0.964	0.098	0.9	0.817	0.999
COL1A2	COL2A1	9606.ENSP00000297268	9606.ENSP00000369889	0	0	0.061	0.957	0	0	0.72	0.593	0.883
COL1A2	COL11A2	9606.ENSP00000297268	9606.ENSP00000363840	0	0	0.116	0.806	0.122	0.069	0.9	0.452	0.953
COL1A2	CD44	9606.ENSP00000297268	9606.ENSP00000398632	0	0	0	0	0.056	0	0.9	0.886	0.988
COL1A2	COL5A1	9606.ENSP00000297268	9606.ENSP00000360882	0	0	0.091	0.834	0.66	0.259	0.72	0.864	0.989
COL1A2	COL11A1	9606.ENSP00000297268	9606.ENSP00000359114	0	0	0.093	0.841	0.295	0.069	0.9	0.899	0.992
COL1A2	COL5A2	9606.ENSP00000297268	9606.ENSP00000364000	0	0	0.072	0.934	0.884	0.098	0.72	0.949	0.998
COL1A2	COL3A1	9606.ENSP00000297268	9606.ENSP00000304408	0	0	0.076	0.928	0.999	0.229	0.9	0.966	0.999
COL2A1	COL1A1	9606.ENSP00000369889	9606.ENSP00000225964	0	0	0.054	0.971	0.042	0.075	0.72	0.521	0.867
COL2A1	MMP13	9606.ENSP00000369889	9606.ENSP00000260302	0	0	0	0	0.074	0.05	0	0.856	0.862
COL2A1	ITGA2B	9606.ENSP00000369889	9606.ENSP00000262407	0	0	0	0	0	0.292	0.65	0.481	0.86
COL2A1	LUM	9606.ENSP00000369889	9606.ENSP00000266718	0	0	0	0	0.063	0.094	0.72	0.418	0.843
COL2A1	COL1A2	9606.ENSP00000369889	9606.ENSP00000297268	0	0	0.061	0.957	0	0	0.72	0.593	0.883
COL2A1	COL3A1	9606.ENSP00000369889	9606.ENSP00000304408	0	0	0.064	0.951	0.044	0	0.72	0.524	0.864
COL2A1	COL11A1	9606.ENSP00000369889	9606.ENSP00000359114	0	0	0.091	0.848	0.133	0.099	0.72	0.9	0.976
COL2A1	COL5A1	9606.ENSP00000369889	9606.ENSP00000360882	0	0	0.084	0.859	0.057	0.091	0.72	0.467	0.861
COL2A1	COL11A2	9606.ENSP00000369889	9606.ENSP00000363840	0	0	0.116	0.818	0.193	0.091	0.72	0.84	0.965
COL2A1	COL5A2	9606.ENSP00000369889	9606.ENSP00000364000	0	0	0.059	0.961	0.042	0	0.72	0.574	0.878
COL2A1	CD44	9606.ENSP00000369889	9606.ENSP00000398632	0	0	0	0	0	0	0.9	0.445	0.942
COL3A1	SERPINE1	9606.ENSP00000304408	9606.ENSP00000223095	0	0	0	0	0.113	0.051	0	0.462	0.507
COL3A1	COL1A1	9606.ENSP00000304408	9606.ENSP00000225964	0	0	0.065	0.95	0.958	0	0.9	0.965	0.999
COL3A1	MMP13	9606.ENSP00000304408	9606.ENSP00000260302	0	0	0	0	0.096	0.05	0	0.514	0.546
COL3A1	VWF	9606.ENSP00000304408	9606.ENSP00000261405	0	0	0	0	0.202	0.294	0	0.373	0.616
COL3A1	TIMP2	9606.ENSP00000304408	9606.ENSP00000262768	0	0	0	0	0.1	0	0	0.523	0.552
COL3A1	LUM	9606.ENSP00000304408	9606.ENSP00000266718	0	0	0	0	0.82	0.094	0.72	0.739	0.986
COL3A1	VCAM1	9606.ENSP00000304408	9606.ENSP00000294728	0	0	0	0	0.203	0	0	0.348	0.458
COL3A1	COL1A2	9606.ENSP00000304408	9606.ENSP00000297268	0	0	0.076	0.928	0.999	0.229	0.9	0.966	0.999
COL3A1	CD44	9606.ENSP00000304408	9606.ENSP00000398632	0	0	0	0	0.049	0	0	0.596	0.599
COL3A1	COL11A2	9606.ENSP00000304408	9606.ENSP00000363840	0	0	0.119	0.803	0.102	0	0.72	0.452	0.862
COL3A1	COL2A1	9606.ENSP00000304408	9606.ENSP00000369889	0	0	0.064	0.951	0.044	0	0.72	0.524	0.864
COL3A1	COL11A1	9606.ENSP00000304408	9606.ENSP00000359114	0	0	0.092	0.84	0.353	0	0.72	0.817	0.965
COL3A1	COL5A1	9606.ENSP00000304408	9606.ENSP00000360882	0	0	0.094	0.835	0.786	0	0.72	0.731	0.983
COL3A1	COL5A2	9606.ENSP00000304408	9606.ENSP00000364000	0	0	0.075	0.929	0.906	0	0.72	0.962	0.998
COL5A1	MMP11	9606.ENSP00000360882	9606.ENSP00000215743	0	0	0	0	0.201	0.05	0	0.279	0.405
COL5A1	SERPINE1	9606.ENSP00000360882	9606.ENSP00000223095	0	0	0	0	0.19	0.051	0	0.32	0.432
COL5A1	COL1A1	9606.ENSP00000360882	9606.ENSP00000225964	0	0	0.091	0.845	0.795	0.23	0.72	0.88	0.994
COL5A1	TIMP2	9606.ENSP00000360882	9606.ENSP00000262768	0	0	0	0	0.111	0	0	0.387	0.431
COL5A1	LUM	9606.ENSP00000360882	9606.ENSP00000266718	0	0	0	0	0.385	0.094	0.72	0.507	0.912
COL5A1	COL1A2	9606.ENSP00000360882	9606.ENSP00000297268	0	0	0.091	0.834	0.66	0.259	0.72	0.864	0.989
COL5A1	COL3A1	9606.ENSP00000360882	9606.ENSP00000304408	0	0	0.094	0.835	0.786	0	0.72	0.731	0.983
COL5A1	COL11A1	9606.ENSP00000360882	9606.ENSP00000359114	0	0	0.053	0.975	0.217	0	0.72	0.479	0.877
COL5A1	COL2A1	9606.ENSP00000360882	9606.ENSP00000369889	0	0	0.084	0.859	0.057	0.091	0.72	0.467	0.861
COL5A1	COL11A2	9606.ENSP00000360882	9606.ENSP00000363840	0	0	0.055	0.971	0	0	0.72	0.622	0.891
COL5A1	COL5A2	9606.ENSP00000360882	9606.ENSP00000364000	0	0	0.087	0.832	0.777	0.126	0.8	0.928	0.996
COL5A2	MMP11	9606.ENSP00000364000	9606.ENSP00000215743	0	0	0	0	0.17	0.05	0	0.328	0.424
COL5A2	COL1A1	9606.ENSP00000364000	9606.ENSP00000225964	0	0	0.064	0.948	0.839	0	0.72	0.912	0.995
COL5A2	LUM	9606.ENSP00000364000	9606.ENSP00000266718	0	0	0	0	0.59	0.094	0.72	0.668	0.96
COL5A2	VCAM1	9606.ENSP00000364000	9606.ENSP00000294728	0	0	0	0	0.104	0	0	0.45	0.486
COL5A2	COL1A2	9606.ENSP00000364000	9606.ENSP00000297268	0	0	0.072	0.934	0.884	0.098	0.72	0.949	0.998
COL5A2	COL3A1	9606.ENSP00000364000	9606.ENSP00000304408	0	0	0.075	0.929	0.906	0	0.72	0.962	0.998
COL5A2	COL11A1	9606.ENSP00000364000	9606.ENSP00000359114	0	0	0.079	0.84	0.405	0.099	0.72	0.855	0.976
COL5A2	COL5A1	9606.ENSP00000364000	9606.ENSP00000360882	0	0	0.087	0.832	0.777	0.126	0.8	0.928	0.996
COL5A2	PLAU	9606.ENSP00000364000	9606.ENSP00000361850	0	0	0	0	0.095	0.051	0	0.51	0.542
COL5A2	COL11A2	9606.ENSP00000364000	9606.ENSP00000363840	0	0	0.097	0.808	0.122	0.099	0.72	0.598	0.904
COL5A2	ITGB2	9606.ENSP00000364000	9606.ENSP00000380948	0	0	0	0	0.055	0.051	0	0.5	0.513
COL5A2	COL2A1	9606.ENSP00000364000	9606.ENSP00000369889	0	0	0.059	0.961	0.042	0	0.72	0.574	0.878
GABRA1	GABRB2	9606.ENSP00000393097	9606.ENSP00000274547	0	0	0.088	0.837	0.363	0.979	0.54	0.473	0.996
GABRA1	GABRB3	9606.ENSP00000393097	9606.ENSP00000308725	0	0	0.084	0.838	0.148	0.869	0.9	0.498	0.993
GABRA1	TRAK2	9606.ENSP00000393097	9606.ENSP00000328875	0	0	0	0	0	0	0.9	0.561	0.954
GABRA1	GABRG2	9606.ENSP00000393097	9606.ENSP00000410732	0	0	0.071	0.903	0.44	0.99	0.54	0.498	0.998
GABRB2	GNAL	9606.ENSP00000274547	9606.ENSP00000334051	0	0	0	0	0.072	0	0	0.448	0.465
GABRB2	TRAK2	9606.ENSP00000274547	9606.ENSP00000328875	0	0	0	0	0	0.295	0.9	0.588	0.968
GABRB2	GABRB3	9606.ENSP00000274547	9606.ENSP00000308725	0	0	0.051	0.979	0.129	0.48	0.9	0.406	0.969
GABRB2	GABRG2	9606.ENSP00000274547	9606.ENSP00000410732	0	0	0.084	0.806	0.333	0.927	0.54	0.566	0.989
GABRB2	GABRA1	9606.ENSP00000274547	9606.ENSP00000393097	0	0	0.088	0.837	0.363	0.979	0.54	0.473	0.996
GABRB3	GABRB2	9606.ENSP00000308725	9606.ENSP00000274547	0	0	0.051	0.979	0.129	0.48	0.9	0.406	0.969
GABRB3	TRAK2	9606.ENSP00000308725	9606.ENSP00000328875	0	0	0	0	0	0.046	0.9	0.085	0.905
GABRB3	GABRG2	9606.ENSP00000308725	9606.ENSP00000410732	0	0	0.08	0.828	0.177	0.946	0.54	0.565	0.99
GABRB3	GABRA1	9606.ENSP00000308725	9606.ENSP00000393097	0	0	0.084	0.838	0.148	0.869	0.9	0.498	0.993
GABRG2	GABRB2	9606.ENSP00000410732	9606.ENSP00000274547	0	0	0.084	0.806	0.333	0.927	0.54	0.566	0.989
GABRG2	GABRB3	9606.ENSP00000410732	9606.ENSP00000308725	0	0	0.08	0.828	0.177	0.946	0.54	0.565	0.99
GABRG2	GABRA1	9606.ENSP00000410732	9606.ENSP00000393097	0	0	0.071	0.903	0.44	0.99	0.54	0.498	0.998
GLG1	ITGB2	9606.ENSP00000205061	9606.ENSP00000380948	0	0	0	0	0.061	0	0	0.559	0.568
GLG1	CD44	9606.ENSP00000205061	9606.ENSP00000398632	0	0	0	0	0.048	0	0	0.673	0.675
GLG1	SELL	9606.ENSP00000205061	9606.ENSP00000498227	0	0	0	0	0	0.052	0	0.69	0.693
GLG1	VCAM1	9606.ENSP00000205061	9606.ENSP00000294728	0	0	0	0	0	0	0	0.7	0.7
GLG1	SELPLG	9606.ENSP00000205061	9606.ENSP00000228463	0	0	0	0	0.044	0	0	0.886	0.886
GLG1	SELP	9606.ENSP00000205061	9606.ENSP00000263686	0	0	0	0	0	0.058	0	0.983	0.983
GNAL	GABRB2	9606.ENSP00000334051	9606.ENSP00000274547	0	0	0	0	0.072	0	0	0.448	0.465
GNAL	ADCY4	9606.ENSP00000334051	9606.ENSP00000312126	0	0	0	0	0.059	0.409	0.9	0.343	0.958
GNAL	GNAS	9606.ENSP00000334051	9606.ENSP00000360141	0	0	0.055	0.967	0	0.723	0.9	0.176	0.975
GNAS	IAPP	9606.ENSP00000360141	9606.ENSP00000240652	0	0	0	0	0	0.8	0.5	0.104	0.902
GNAS	RAMP3	9606.ENSP00000360141	9606.ENSP00000242249	0	0	0	0	0	0.8	0.9	0.074	0.979
GNAS	RAMP2	9606.ENSP00000360141	9606.ENSP00000253796	0	0	0	0	0	0.9	0.9	0.082	0.99
GNAS	RAMP1	9606.ENSP00000360141	9606.ENSP00000254661	0	0	0	0	0	0.8	0.9	0.113	0.98
GNAS	ADCY4	9606.ENSP00000360141	9606.ENSP00000312126	0	0	0	0	0.059	0.409	0.9	0.262	0.953
GNAS	CALCA	9606.ENSP00000360141	9606.ENSP00000331746	0	0	0	0	0	0.922	0.5	0.163	0.964
GNAS	GNAL	9606.ENSP00000360141	9606.ENSP00000334051	0	0	0.055	0.967	0	0.723	0.9	0.176	0.975
GNAS	CALCR	9606.ENSP00000360141	9606.ENSP00000352561	0	0	0	0	0	0.971	0.5	0.22	0.987
GNAS	RAPGEF4	9606.ENSP00000360141	9606.ENSP00000380271	0	0	0	0	0	0.099	0.5	0.287	0.651
GNAS	CALCB	9606.ENSP00000360141	9606.ENSP00000433490	0	0	0	0	0	0.8	0.5	0	0.895
GNAS	ADM2	9606.ENSP00000360141	9606.ENSP00000379087	0	0	0	0	0	0.8	0.5	0.053	0.897
GNAS	ADM	9606.ENSP00000360141	9606.ENSP00000436607	0	0	0	0	0	0.8	0.5	0.066	0.898
GNAS	CALCRL	9606.ENSP00000360141	9606.ENSP00000376177	0	0	0	0	0	0.925	0.9	0.172	0.993
GP1BA	VTN	9606.ENSP00000329380	9606.ENSP00000226218	0	0	0	0	0	0	0	0.638	0.638
GP1BA	SELPLG	9606.ENSP00000329380	9606.ENSP00000228463	0	0	0	0	0.07	0.099	0	0.9	0.908
GP1BA	VWF	9606.ENSP00000329380	9606.ENSP00000261405	0	0	0	0	0.084	0.982	0.9	0.999	0.999
GP1BA	ITGA2B	9606.ENSP00000329380	9606.ENSP00000262407	0	0	0	0	0.392	0.05	0	0.948	0.967
GP1BA	SELP	9606.ENSP00000329380	9606.ENSP00000263686	0	0	0	0	0.393	0.294	0	0.998	0.999
GP1BA	VCAM1	9606.ENSP00000329380	9606.ENSP00000294728	0	0	0	0	0.047	0.095	0	0.381	0.42
GP1BA	CD40LG	9606.ENSP00000329380	9606.ENSP00000359663	0	0	0	0	0.066	0	0	0.532	0.545
GP1BA	SELL	9606.ENSP00000329380	9606.ENSP00000498227	0	0	0	0	0.073	0.045	0	0.565	0.581
GP1BA	ITGB2	9606.ENSP00000329380	9606.ENSP00000380948	0	0	0	0	0.087	0.057	0	0.977	0.978
IAPP	ADM2	9606.ENSP00000240652	9606.ENSP00000379087	0	0	0	0	0	0	0.4	0.718	0.824
IAPP	GNAS	9606.ENSP00000240652	9606.ENSP00000360141	0	0	0	0	0	0.8	0.5	0.104	0.902
IAPP	CALCA	9606.ENSP00000240652	9606.ENSP00000331746	0	0	0	0	0.044	0	0.9	0.866	0.986
IAPP	CALCRL	9606.ENSP00000240652	9606.ENSP00000376177	0	0	0	0	0	0	0.9	0.937	0.993
IAPP	ADM	9606.ENSP00000240652	9606.ENSP00000436607	0	0	0	0	0	0	0.9	0.946	0.994
IAPP	CALCB	9606.ENSP00000240652	9606.ENSP00000433490	0	0	0	0	0.044	0	0.9	0.949	0.994
IAPP	RAMP2	9606.ENSP00000240652	9606.ENSP00000253796	0	0	0	0	0	0.9	0.4	0.949	0.996
IAPP	RAMP3	9606.ENSP00000240652	9606.ENSP00000242249	0	0	0	0	0	0.9	0.4	0.97	0.998
IAPP	RAMP1	9606.ENSP00000240652	9606.ENSP00000254661	0	0	0	0	0	0.9	0.4	0.98	0.998
IAPP	CALCR	9606.ENSP00000240652	9606.ENSP00000352561	0	0	0	0	0.054	0.9	0.9	0.991	0.999
ITGA2B	SERPINE1	9606.ENSP00000262407	9606.ENSP00000223095	0	0	0	0	0.056	0	0	0.429	0.438
ITGA2B	COL1A1	9606.ENSP00000262407	9606.ENSP00000225964	0	0	0	0	0	0	0.65	0.227	0.718
ITGA2B	VTN	9606.ENSP00000262407	9606.ENSP00000226218	0	0	0	0	0.055	0	0.9	0.994	0.999
ITGA2B	SELPLG	9606.ENSP00000262407	9606.ENSP00000228463	0	0	0	0	0.102	0.045	0	0.602	0.628
ITGA2B	VWF	9606.ENSP00000262407	9606.ENSP00000261405	0	0	0	0	0.186	0	0.9	0.999	0.999
ITGA2B	SELL	9606.ENSP00000262407	9606.ENSP00000498227	0	0	0	0	0.096	0	0	0.376	0.412
ITGA2B	VCAM1	9606.ENSP00000262407	9606.ENSP00000294728	0	0	0	0	0.055	0.071	0	0.48	0.504
ITGA2B	PLG	9606.ENSP00000262407	9606.ENSP00000308938	0	0	0	0	0	0	0	0.662	0.662
ITGA2B	COL1A2	9606.ENSP00000262407	9606.ENSP00000297268	0	0	0	0	0	0	0.65	0.152	0.69
ITGA2B	CD44	9606.ENSP00000262407	9606.ENSP00000398632	0	0	0	0	0.063	0	0	0.695	0.702
ITGA2B	CD40	9606.ENSP00000262407	9606.ENSP00000361359	0	0	0	0	0	0	0	0.732	0.732
ITGA2B	COL2A1	9606.ENSP00000262407	9606.ENSP00000369889	0	0	0	0	0	0.292	0.65	0.481	0.86
ITGA2B	CD40LG	9606.ENSP00000262407	9606.ENSP00000359663	0	0	0	0	0.064	0	0	0.933	0.934
ITGA2B	SELP	9606.ENSP00000262407	9606.ENSP00000263686	0	0	0	0	0.259	0	0.4	0.929	0.965
ITGA2B	GP1BA	9606.ENSP00000262407	9606.ENSP00000329380	0	0	0	0	0.392	0.05	0	0.948	0.967
ITGA2B	ITGB2	9606.ENSP00000262407	9606.ENSP00000380948	0	0	0	0	0.093	0.135	0.54	0.967	0.986
ITGB2	GLG1	9606.ENSP00000380948	9606.ENSP00000205061	0	0	0	0	0.061	0	0	0.559	0.568
ITGB2	VTN	9606.ENSP00000380948	9606.ENSP00000226218	0	0	0	0	0	0	0	0.862	0.862
ITGB2	SELPLG	9606.ENSP00000380948	9606.ENSP00000228463	0	0	0	0	0.404	0.067	0	0.939	0.963
ITGB2	C3	9606.ENSP00000380948	9606.ENSP00000245907	0	0	0	0	0.074	0.292	0.9	0.98	0.998
ITGB2	VWF	9606.ENSP00000380948	9606.ENSP00000261405	0	0	0	0	0.147	0	0	0.469	0.528
ITGB2	ITGA2B	9606.ENSP00000380948	9606.ENSP00000262407	0	0	0	0	0.093	0.135	0.54	0.967	0.986
ITGB2	SELP	9606.ENSP00000380948	9606.ENSP00000263686	0	0	0	0	0.164	0	0	0.975	0.978
ITGB2	LUM	9606.ENSP00000380948	9606.ENSP00000266718	0	0	0	0	0.093	0.057	0	0.508	0.542
ITGB2	VCAM1	9606.ENSP00000380948	9606.ENSP00000294728	0	0	0	0	0.1	0	0.4	0.997	0.998
ITGB2	GP1BA	9606.ENSP00000380948	9606.ENSP00000329380	0	0	0	0	0.087	0.057	0	0.977	0.978
ITGB2	PLAUR	9606.ENSP00000380948	9606.ENSP00000339328	0	0	0	0	0.121	0.292	0	0.813	0.873
ITGB2	CD40LG	9606.ENSP00000380948	9606.ENSP00000359663	0	0	0	0	0.15	0	0	0.916	0.925
ITGB2	CD40	9606.ENSP00000380948	9606.ENSP00000361359	0	0	0	0	0.134	0	0	0.52	0.566
ITGB2	COL5A2	9606.ENSP00000380948	9606.ENSP00000364000	0	0	0	0	0.055	0.051	0	0.5	0.513
ITGB2	CD44	9606.ENSP00000380948	9606.ENSP00000398632	0	0	0	0	0.162	0	0	0.862	0.879
ITGB2	SELL	9606.ENSP00000380948	9606.ENSP00000498227	0	0	0	0	0.367	0	0	0.965	0.976
KCNK5	KCNN4	9606.ENSP00000352527	9606.ENSP00000496939	0	0	0	0	0.062	0	0.9	0.56	0.955
KCNN4	KCNK5	9606.ENSP00000496939	9606.ENSP00000352527	0	0	0	0	0.062	0	0.9	0.56	0.955
LUM	COL1A1	9606.ENSP00000266718	9606.ENSP00000225964	0	0	0	0	0.552	0.13	0.72	0.854	0.981
LUM	VTN	9606.ENSP00000266718	9606.ENSP00000226218	0	0	0	0	0.067	0	0	0.434	0.449
LUM	C3	9606.ENSP00000266718	9606.ENSP00000245907	0	0	0	0	0.097	0	0	0.511	0.54
LUM	MMP13	9606.ENSP00000266718	9606.ENSP00000260302	0	0	0	0	0.223	0	0	0.372	0.492
LUM	VWF	9606.ENSP00000266718	9606.ENSP00000261405	0	0	0	0	0.13	0.1	0	0.304	0.408
LUM	VCAM1	9606.ENSP00000266718	9606.ENSP00000294728	0	0	0	0	0.214	0.095	0	0.251	0.421
LUM	ITGB2	9606.ENSP00000266718	9606.ENSP00000380948	0	0	0	0	0.093	0.057	0	0.508	0.542
LUM	C7	9606.ENSP00000266718	9606.ENSP00000322061	0	0	0	0	0.182	0	0	0.464	0.542
LUM	CD44	9606.ENSP00000266718	9606.ENSP00000398632	0	0	0	0	0.076	0	0	0.61	0.624
LUM	COL2A1	9606.ENSP00000266718	9606.ENSP00000369889	0	0	0	0	0.063	0.094	0.72	0.418	0.843
LUM	COL5A1	9606.ENSP00000266718	9606.ENSP00000360882	0	0	0	0	0.385	0.094	0.72	0.507	0.912
LUM	COL11A2	9606.ENSP00000266718	9606.ENSP00000363840	0	0	0	0	0.063	0.094	0.9	0.478	0.949
LUM	COL11A1	9606.ENSP00000266718	9606.ENSP00000359114	0	0	0	0	0.22	0.094	0.9	0.369	0.949
LUM	COL5A2	9606.ENSP00000266718	9606.ENSP00000364000	0	0	0	0	0.59	0.094	0.72	0.668	0.96
LUM	COL3A1	9606.ENSP00000266718	9606.ENSP00000304408	0	0	0	0	0.82	0.094	0.72	0.739	0.986
LUM	COL1A2	9606.ENSP00000266718	9606.ENSP00000297268	0	0	0	0	0.964	0.098	0.9	0.817	0.999
MMP11	COL5A1	9606.ENSP00000215743	9606.ENSP00000360882	0	0	0	0	0.201	0.05	0	0.279	0.405
MMP11	COL1A2	9606.ENSP00000215743	9606.ENSP00000297268	0	0	0	0	0.152	0.05	0	0.327	0.41
MMP11	COL5A2	9606.ENSP00000215743	9606.ENSP00000364000	0	0	0	0	0.17	0.05	0	0.328	0.424
MMP11	MMP13	9606.ENSP00000215743	9606.ENSP00000260302	0	0	0.128	0.788	0.26	0	0	0.205	0.443
MMP11	TIMP2	9606.ENSP00000215743	9606.ENSP00000262768	0	0	0	0	0.058	0.307	0	0.564	0.691
MMP11	COL1A1	9606.ENSP00000215743	9606.ENSP00000225964	0	0	0	0	0.258	0.05	0	0.599	0.692
MMP11	COL11A1	9606.ENSP00000215743	9606.ENSP00000359114	0	0	0	0	0.323	0.05	0	0.616	0.732
MMP13	MMP11	9606.ENSP00000260302	9606.ENSP00000215743	0	0	0.128	0.788	0.26	0	0	0.205	0.443
MMP13	SERPINE1	9606.ENSP00000260302	9606.ENSP00000223095	0	0	0	0	0.081	0	0	0.444	0.467
MMP13	COL1A1	9606.ENSP00000260302	9606.ENSP00000225964	0	0	0	0	0.099	0.05	0	0.68	0.702
MMP13	VCAM1	9606.ENSP00000260302	9606.ENSP00000294728	0	0	0	0	0.101	0.045	0	0.376	0.418
MMP13	LUM	9606.ENSP00000260302	9606.ENSP00000266718	0	0	0	0	0.223	0	0	0.372	0.492
MMP13	PLAU	9606.ENSP00000260302	9606.ENSP00000361850	0	0	0	0	0.106	0	0	0.46	0.497
MMP13	COL3A1	9606.ENSP00000260302	9606.ENSP00000304408	0	0	0	0	0.096	0.05	0	0.514	0.546
MMP13	COL1A2	9606.ENSP00000260302	9606.ENSP00000297268	0	0	0	0	0.093	0.05	0	0.523	0.553
MMP13	COL11A1	9606.ENSP00000260302	9606.ENSP00000359114	0	0	0	0	0.315	0.05	0	0.448	0.609
MMP13	CD44	9606.ENSP00000260302	9606.ENSP00000398632	0	0	0	0	0.055	0	0	0.657	0.662
MMP13	COL2A1	9606.ENSP00000260302	9606.ENSP00000369889	0	0	0	0	0.074	0.05	0	0.856	0.862
MMP13	PLG	9606.ENSP00000260302	9606.ENSP00000308938	0	0	0	0	0.055	0	0.8	0.579	0.913
MMP13	TIMP2	9606.ENSP00000260302	9606.ENSP00000262768	0	0	0	0	0.063	0.797	0	0.821	0.963
PLAU	SERPINE1	9606.ENSP00000361850	9606.ENSP00000223095	0	0	0	0	0.259	0.977	0.54	0.999	0.999
PLAU	COL1A1	9606.ENSP00000361850	9606.ENSP00000225964	0	0	0	0	0.113	0.051	0	0.357	0.411
PLAU	VTN	9606.ENSP00000361850	9606.ENSP00000226218	0	0	0	0	0.055	0.8	0.54	0.987	0.998
PLAU	C3	9606.ENSP00000361850	9606.ENSP00000245907	0	0	0	0	0.056	0.127	0.54	0.319	0.707
PLAU	MMP13	9606.ENSP00000361850	9606.ENSP00000260302	0	0	0	0	0.106	0	0	0.46	0.497
PLAU	VWF	9606.ENSP00000361850	9606.ENSP00000261405	0	0	0	0	0.067	0	0	0.494	0.508
PLAU	TIMP2	9606.ENSP00000361850	9606.ENSP00000262768	0	0	0	0	0.072	0	0	0.708	0.718
PLAU	VCAM1	9606.ENSP00000361850	9606.ENSP00000294728	0	0	0	0	0.074	0.125	0	0.493	0.553
PLAU	PLG	9606.ENSP00000361850	9606.ENSP00000308938	0	0	0.105	0.738	0	0	0.9	0.893	0.989
PLAU	PLAUR	9606.ENSP00000361850	9606.ENSP00000339328	0	0	0	0	0.366	0.982	0.9	0.999	0.999
PLAU	ADM	9606.ENSP00000361850	9606.ENSP00000436607	0	0	0	0	0.178	0	0	0.375	0.464
PLAU	COL5A2	9606.ENSP00000361850	9606.ENSP00000364000	0	0	0	0	0.095	0.051	0	0.51	0.542
PLAU	CD44	9606.ENSP00000361850	9606.ENSP00000398632	0	0	0	0	0.14	0	0	0.495	0.547
PLAU	SERPINB2	9606.ENSP00000361850	9606.ENSP00000401645	0	0	0	0	0.109	0.362	0.5	0.959	0.986
PLAUR	SERPINE1	9606.ENSP00000339328	9606.ENSP00000223095	0	0	0	0	0.373	0	0.5	0.984	0.994
PLAUR	VTN	9606.ENSP00000339328	9606.ENSP00000226218	0	0	0	0	0	0.946	0.54	0.995	0.999
PLAUR	C3	9606.ENSP00000339328	9606.ENSP00000245907	0	0	0	0	0.074	0	0.54	0.157	0.609
PLAUR	TIMP2	9606.ENSP00000339328	9606.ENSP00000262768	0	0	0	0	0.158	0	0	0.453	0.52
PLAUR	SELP	9606.ENSP00000339328	9606.ENSP00000263686	0	0	0	0	0.108	0	0	0.399	0.44
PLAUR	PLG	9606.ENSP00000339328	9606.ENSP00000308938	0	0	0	0	0	0.069	0.75	0.897	0.974
PLAUR	CD44	9606.ENSP00000339328	9606.ENSP00000398632	0	0	0	0	0.21	0	0	0.64	0.703
PLAUR	ITGB2	9606.ENSP00000339328	9606.ENSP00000380948	0	0	0	0	0.121	0.292	0	0.813	0.873
PLAUR	SERPINB2	9606.ENSP00000339328	9606.ENSP00000401645	0	0	0	0	0.172	0	0.5	0.864	0.938
PLAUR	PLAU	9606.ENSP00000339328	9606.ENSP00000361850	0	0	0	0	0.366	0.982	0.9	0.999	0.999
PLG	SERPINE1	9606.ENSP00000308938	9606.ENSP00000223095	0	0	0	0	0	0.294	0.4	0.977	0.989
PLG	C5	9606.ENSP00000308938	9606.ENSP00000223642	0	0	0	0	0.351	0.127	0	0.553	0.725
PLG	VTN	9606.ENSP00000308938	9606.ENSP00000226218	0	0	0	0	0.311	0	0	0.993	0.995
PLG	C3	9606.ENSP00000308938	9606.ENSP00000245907	0	0	0	0	0.088	0.127	0.9	0.765	0.978
PLG	MMP13	9606.ENSP00000308938	9606.ENSP00000260302	0	0	0	0	0.055	0	0.8	0.579	0.913
PLG	VWF	9606.ENSP00000308938	9606.ENSP00000261405	0	0	0	0	0	0	0	0.798	0.798
PLG	ITGA2B	9606.ENSP00000308938	9606.ENSP00000262407	0	0	0	0	0	0	0	0.662	0.662
PLG	TIMP2	9606.ENSP00000308938	9606.ENSP00000262768	0	0	0	0	0	0	0	0.598	0.598
PLG	C9	9606.ENSP00000308938	9606.ENSP00000263408	0	0	0	0	0.584	0	0	0.438	0.757
PLG	SELP	9606.ENSP00000308938	9606.ENSP00000263686	0	0	0	0	0	0.046	0	0.6	0.602
PLG	VCAM1	9606.ENSP00000308938	9606.ENSP00000294728	0	0	0	0	0	0.125	0	0.546	0.586
PLG	C8A	9606.ENSP00000308938	9606.ENSP00000354458	0	0	0	0	0.407	0	0	0.171	0.488
PLG	CD44	9606.ENSP00000308938	9606.ENSP00000398632	0	0	0	0	0	0	0	0.607	0.607
PLG	C7	9606.ENSP00000308938	9606.ENSP00000322061	0	0	0	0	0.055	0.292	0	0.469	0.614
PLG	C8G	9606.ENSP00000308938	9606.ENSP00000360697	0	0	0	0	0.699	0.053	0	0.076	0.713
PLG	SERPINB2	9606.ENSP00000308938	9606.ENSP00000401645	0	0	0	0	0.06	0.071	0.5	0.932	0.966
PLG	PLAUR	9606.ENSP00000308938	9606.ENSP00000339328	0	0	0	0	0	0.069	0.75	0.897	0.974
PLG	PLAU	9606.ENSP00000308938	9606.ENSP00000361850	0	0	0.105	0.738	0	0	0.9	0.893	0.989
RAMP1	IAPP	9606.ENSP00000254661	9606.ENSP00000240652	0	0	0	0	0	0.9	0.4	0.98	0.998
RAMP1	RAMP3	9606.ENSP00000254661	9606.ENSP00000242249	0	0	0	0.813	0.067	0	0.9	0.651	0.964
RAMP1	RAMP2	9606.ENSP00000254661	9606.ENSP00000253796	0	0	0	0.776	0	0	0.9	0.653	0.963
RAMP1	ADM2	9606.ENSP00000254661	9606.ENSP00000379087	0	0	0	0	0	0	0.4	0.922	0.951
RAMP1	GNAS	9606.ENSP00000254661	9606.ENSP00000360141	0	0	0	0	0	0.8	0.9	0.113	0.98
RAMP1	ADM	9606.ENSP00000254661	9606.ENSP00000436607	0	0	0	0	0	0.405	0.9	0.975	0.998
RAMP1	CALCA	9606.ENSP00000254661	9606.ENSP00000331746	0	0	0	0	0.042	0.837	0.9	0.929	0.998
RAMP1	CALCR	9606.ENSP00000254661	9606.ENSP00000352561	0	0	0	0	0	0.901	0.9	0.999	0.999
RAMP1	CALCRL	9606.ENSP00000254661	9606.ENSP00000376177	0	0	0	0	0	0.988	0.9	0.999	0.999
RAMP1	CALCB	9606.ENSP00000254661	9606.ENSP00000433490	0	0	0	0	0	0.9	0.9	0.965	0.999
RAMP2	IAPP	9606.ENSP00000253796	9606.ENSP00000240652	0	0	0	0	0	0.9	0.4	0.949	0.996
RAMP2	RAMP3	9606.ENSP00000253796	9606.ENSP00000242249	0	0	0	0.773	0.25	0	0.9	0.897	0.991
RAMP2	ADM2	9606.ENSP00000253796	9606.ENSP00000379087	0	0	0	0	0	0	0.4	0.88	0.924
RAMP2	RAMP1	9606.ENSP00000253796	9606.ENSP00000254661	0	0	0	0.776	0	0	0.9	0.653	0.963
RAMP2	CALCB	9606.ENSP00000253796	9606.ENSP00000433490	0	0	0	0	0	0	0.9	0.907	0.99
RAMP2	GNAS	9606.ENSP00000253796	9606.ENSP00000360141	0	0	0	0	0	0.9	0.9	0.082	0.99
RAMP2	CALCA	9606.ENSP00000253796	9606.ENSP00000331746	0	0	0	0	0	0.875	0.9	0.925	0.998
RAMP2	CALCRL	9606.ENSP00000253796	9606.ENSP00000376177	0	0	0	0	0.128	0.946	0.9	0.999	0.999
RAMP2	CALCR	9606.ENSP00000253796	9606.ENSP00000352561	0	0	0	0	0	0.9	0.9	0.994	0.999
RAMP2	ADM	9606.ENSP00000253796	9606.ENSP00000436607	0	0	0	0	0	0.877	0.9	0.999	0.999
RAMP3	IAPP	9606.ENSP00000242249	9606.ENSP00000240652	0	0	0	0	0	0.9	0.4	0.97	0.998
RAMP3	RAMP1	9606.ENSP00000242249	9606.ENSP00000254661	0	0	0	0.813	0.067	0	0.9	0.651	0.964
RAMP3	GNAS	9606.ENSP00000242249	9606.ENSP00000360141	0	0	0	0	0	0.8	0.9	0.074	0.979
RAMP3	CALCA	9606.ENSP00000242249	9606.ENSP00000331746	0	0	0	0	0	0	0.9	0.869	0.986
RAMP3	RAMP2	9606.ENSP00000242249	9606.ENSP00000253796	0	0	0	0.773	0.25	0	0.9	0.897	0.991
RAMP3	CALCB	9606.ENSP00000242249	9606.ENSP00000433490	0	0	0	0	0	0	0.9	0.933	0.993
RAMP3	ADM2	9606.ENSP00000242249	9606.ENSP00000379087	0	0	0	0	0	0.9	0.4	0.922	0.994
RAMP3	CALCR	9606.ENSP00000242249	9606.ENSP00000352561	0	0	0	0	0.049	0.9	0.9	0.99	0.999
RAMP3	ADM	9606.ENSP00000242249	9606.ENSP00000436607	0	0	0	0	0	0.8	0.9	0.999	0.999
RAMP3	CALCRL	9606.ENSP00000242249	9606.ENSP00000376177	0	0	0	0	0.083	0.926	0.9	0.999	0.999
RAPGEF4	ADCY4	9606.ENSP00000380271	9606.ENSP00000312126	0	0	0	0	0.108	0	0.9	0.554	0.956
RAPGEF4	GNAS	9606.ENSP00000380271	9606.ENSP00000360141	0	0	0	0	0	0.099	0.5	0.287	0.651
RAPGEF4	CALCRL	9606.ENSP00000380271	9606.ENSP00000376177	0	0	0	0	0.101	0	0	0.417	0.454
SELL	GLG1	9606.ENSP00000498227	9606.ENSP00000205061	0	0	0	0	0	0.052	0	0.69	0.693
SELL	SELPLG	9606.ENSP00000498227	9606.ENSP00000228463	0	0	0	0	0.241	0.101	0.5	0.997	0.998
SELL	VWF	9606.ENSP00000498227	9606.ENSP00000261405	0	0	0	0	0.084	0	0	0.763	0.774
SELL	ITGA2B	9606.ENSP00000498227	9606.ENSP00000262407	0	0	0	0	0.096	0	0	0.376	0.412
SELL	SELP	9606.ENSP00000498227	9606.ENSP00000263686	0	0	0.067	0.918	0.21	0	0	0.983	0.986
SELL	VCAM1	9606.ENSP00000498227	9606.ENSP00000294728	0	0	0	0	0.093	0	0	0.969	0.97
SELL	GP1BA	9606.ENSP00000498227	9606.ENSP00000329380	0	0	0	0	0.073	0.045	0	0.565	0.581
SELL	CD40LG	9606.ENSP00000498227	9606.ENSP00000359663	0	0	0	0	0.176	0	0	0.624	0.677
SELL	CD40	9606.ENSP00000498227	9606.ENSP00000361359	0	0	0	0	0.067	0	0	0.662	0.671
SELL	ITGB2	9606.ENSP00000498227	9606.ENSP00000380948	0	0	0	0	0.367	0	0	0.965	0.976
SELL	CD44	9606.ENSP00000498227	9606.ENSP00000398632	0	0	0	0	0.11	0.052	0	0.998	0.998
SELL	CD24	9606.ENSP00000498227	9606.ENSP00000481841	0	0	0	0	0.082	0	0	0.581	0.599
SELP	GLG1	9606.ENSP00000263686	9606.ENSP00000205061	0	0	0	0	0	0.058	0	0.983	0.983
SELP	SERPINE1	9606.ENSP00000263686	9606.ENSP00000223095	0	0	0	0	0.086	0	0	0.667	0.682
SELP	VTN	9606.ENSP00000263686	9606.ENSP00000226218	0	0	0	0	0.074	0	0	0.563	0.578
SELP	SELPLG	9606.ENSP00000263686	9606.ENSP00000228463	0	0	0	0	0.12	0.979	0.9	0.999	0.999
SELP	SNX17	9606.ENSP00000263686	9606.ENSP00000233575	0	0	0	0	0	0.96	0	0.957	0.998
SELP	C3	9606.ENSP00000263686	9606.ENSP00000245907	0	0	0	0	0.078	0	0	0.991	0.991
SELP	VWF	9606.ENSP00000263686	9606.ENSP00000261405	0	0	0	0	0.341	0	0	0.999	0.999
SELP	ITGA2B	9606.ENSP00000263686	9606.ENSP00000262407	0	0	0	0	0.259	0	0.4	0.929	0.965
SELP	PLAUR	9606.ENSP00000263686	9606.ENSP00000339328	0	0	0	0	0.108	0	0	0.399	0.44
SELP	PLG	9606.ENSP00000263686	9606.ENSP00000308938	0	0	0	0	0	0.046	0	0.6	0.602
SELP	CD40LG	9606.ENSP00000263686	9606.ENSP00000359663	0	0	0	0	0.17	0	0	0.944	0.951
SELP	VCAM1	9606.ENSP00000263686	9606.ENSP00000294728	0	0	0	0	0.064	0	0	0.963	0.963
SELP	ITGB2	9606.ENSP00000263686	9606.ENSP00000380948	0	0	0	0	0.164	0	0	0.975	0.978
SELP	CD40	9606.ENSP00000263686	9606.ENSP00000361359	0	0	0	0	0.062	0	0	0.985	0.985
SELP	SELL	9606.ENSP00000263686	9606.ENSP00000498227	0	0	0.067	0.918	0.21	0	0	0.983	0.986
SELP	CD44	9606.ENSP00000263686	9606.ENSP00000398632	0	0	0	0	0.067	0.058	0	0.993	0.993
SELP	CD24	9606.ENSP00000263686	9606.ENSP00000481841	0	0	0	0	0.103	0.292	0	0.994	0.995
SELP	GP1BA	9606.ENSP00000263686	9606.ENSP00000329380	0	0	0	0	0.393	0.294	0	0.998	0.999
SELPLG	GLG1	9606.ENSP00000228463	9606.ENSP00000205061	0	0	0	0	0.044	0	0	0.886	0.886
SELPLG	CD24	9606.ENSP00000228463	9606.ENSP00000481841	0	0	0	0	0	0	0	0.546	0.546
SELPLG	ITGA2B	9606.ENSP00000228463	9606.ENSP00000262407	0	0	0	0	0.102	0.045	0	0.602	0.628
SELPLG	VWF	9606.ENSP00000228463	9606.ENSP00000261405	0	0	0	0	0.044	0.091	0	0.772	0.785
SELPLG	CD40	9606.ENSP00000228463	9606.ENSP00000361359	0	0	0	0	0.072	0	0	0.878	0.882
SELPLG	GP1BA	9606.ENSP00000228463	9606.ENSP00000329380	0	0	0	0	0.07	0.099	0	0.9	0.908
SELPLG	CD44	9606.ENSP00000228463	9606.ENSP00000398632	0	0	0	0	0.143	0	0	0.928	0.935
SELPLG	ITGB2	9606.ENSP00000228463	9606.ENSP00000380948	0	0	0	0	0.404	0.067	0	0.939	0.963
SELPLG	CD40LG	9606.ENSP00000228463	9606.ENSP00000359663	0	0	0	0	0.139	0.049	0	0.982	0.983
SELPLG	VCAM1	9606.ENSP00000228463	9606.ENSP00000294728	0	0	0	0	0	0.113	0	0.99	0.99
SELPLG	SELL	9606.ENSP00000228463	9606.ENSP00000498227	0	0	0	0	0.241	0.101	0.5	0.997	0.998
SELPLG	SELP	9606.ENSP00000228463	9606.ENSP00000263686	0	0	0	0	0.12	0.979	0.9	0.999	0.999
SERPINB2	SERPINE1	9606.ENSP00000401645	9606.ENSP00000223095	0	0	0.161	0.758	0.109	0	0.9	0.515	0.958
SERPINB2	VTN	9606.ENSP00000401645	9606.ENSP00000226218	0	0	0	0	0.074	0	0	0.64	0.652
SERPINB2	PLG	9606.ENSP00000401645	9606.ENSP00000308938	0	0	0	0	0.06	0.071	0.5	0.932	0.966
SERPINB2	PLAUR	9606.ENSP00000401645	9606.ENSP00000339328	0	0	0	0	0.172	0	0.5	0.864	0.938
SERPINB2	PLAU	9606.ENSP00000401645	9606.ENSP00000361850	0	0	0	0	0.109	0.362	0.5	0.959	0.986
SERPINE1	COL5A1	9606.ENSP00000223095	9606.ENSP00000360882	0	0	0	0	0.19	0.051	0	0.32	0.432
SERPINE1	ITGA2B	9606.ENSP00000223095	9606.ENSP00000262407	0	0	0	0	0.056	0	0	0.429	0.438
SERPINE1	C3	9606.ENSP00000223095	9606.ENSP00000245907	0	0	0	0	0.088	0	0	0.412	0.441
SERPINE1	MMP13	9606.ENSP00000223095	9606.ENSP00000260302	0	0	0	0	0.081	0	0	0.444	0.467
SERPINE1	CD40LG	9606.ENSP00000223095	9606.ENSP00000359663	0	0	0	0	0	0	0	0.479	0.479
SERPINE1	ADM	9606.ENSP00000223095	9606.ENSP00000436607	0	0	0	0	0.173	0	0	0.414	0.494
SERPINE1	COL3A1	9606.ENSP00000223095	9606.ENSP00000304408	0	0	0	0	0.113	0.051	0	0.462	0.507
SERPINE1	TIMP2	9606.ENSP00000223095	9606.ENSP00000262768	0	0	0	0	0.086	0	0	0.588	0.608
SERPINE1	COL1A1	9606.ENSP00000223095	9606.ENSP00000225964	0	0	0	0	0.155	0.051	0	0.59	0.643
SERPINE1	SELP	9606.ENSP00000223095	9606.ENSP00000263686	0	0	0	0	0.086	0	0	0.667	0.682
SERPINE1	CD44	9606.ENSP00000223095	9606.ENSP00000398632	0	0	0	0	0.111	0	0	0.66	0.684
SERPINE1	COL1A2	9606.ENSP00000223095	9606.ENSP00000297268	0	0	0	0	0.137	0.051	0	0.657	0.694
SERPINE1	VCAM1	9606.ENSP00000223095	9606.ENSP00000294728	0	0	0	0	0.064	0	0	0.712	0.719
SERPINE1	VWF	9606.ENSP00000223095	9606.ENSP00000261405	0	0	0	0	0.046	0	0	0.816	0.817
SERPINE1	SERPINB2	9606.ENSP00000223095	9606.ENSP00000401645	0	0	0.161	0.758	0.109	0	0.9	0.515	0.958
SERPINE1	PLG	9606.ENSP00000223095	9606.ENSP00000308938	0	0	0	0	0	0.294	0.4	0.977	0.989
SERPINE1	PLAUR	9606.ENSP00000223095	9606.ENSP00000339328	0	0	0	0	0.373	0	0.5	0.984	0.994
SERPINE1	PLAU	9606.ENSP00000223095	9606.ENSP00000361850	0	0	0	0	0.259	0.977	0.54	0.999	0.999
SERPINE1	VTN	9606.ENSP00000223095	9606.ENSP00000226218	0	0	0	0	0.085	0.96	0.9	0.996	0.999
SNX17	VWF	9606.ENSP00000233575	9606.ENSP00000261405	0	0	0	0	0	0	0	0.428	0.428
SNX17	CD24	9606.ENSP00000233575	9606.ENSP00000481841	0	0	0	0	0	0	0	0.547	0.547
SNX17	SELP	9606.ENSP00000233575	9606.ENSP00000263686	0	0	0	0	0	0.96	0	0.957	0.998
TIMP2	MMP11	9606.ENSP00000262768	9606.ENSP00000215743	0	0	0	0	0.058	0.307	0	0.564	0.691
TIMP2	SERPINE1	9606.ENSP00000262768	9606.ENSP00000223095	0	0	0	0	0.086	0	0	0.588	0.608
TIMP2	COL1A1	9606.ENSP00000262768	9606.ENSP00000225964	0	0	0	0	0.128	0	0	0.582	0.62
TIMP2	VTN	9606.ENSP00000262768	9606.ENSP00000226218	0	0	0	0	0	0.16	0	0.591	0.642
TIMP2	MMP13	9606.ENSP00000262768	9606.ENSP00000260302	0	0	0	0	0.063	0.797	0	0.821	0.963
TIMP2	VCAM1	9606.ENSP00000262768	9606.ENSP00000294728	0	0	0	0	0.06	0	0	0.412	0.423
TIMP2	COL5A1	9606.ENSP00000262768	9606.ENSP00000360882	0	0	0	0	0.111	0	0	0.387	0.431
TIMP2	CD44	9606.ENSP00000262768	9606.ENSP00000398632	0	0	0	0	0.085	0	0	0.439	0.465
TIMP2	PLAUR	9606.ENSP00000262768	9606.ENSP00000339328	0	0	0	0	0.158	0	0	0.453	0.52
TIMP2	COL3A1	9606.ENSP00000262768	9606.ENSP00000304408	0	0	0	0	0.1	0	0	0.523	0.552
TIMP2	COL1A2	9606.ENSP00000262768	9606.ENSP00000297268	0	0	0	0	0.147	0	0	0.499	0.555
TIMP2	PLG	9606.ENSP00000262768	9606.ENSP00000308938	0	0	0	0	0	0	0	0.598	0.598
TIMP2	PLAU	9606.ENSP00000262768	9606.ENSP00000361850	0	0	0	0	0.072	0	0	0.708	0.718
TRAK2	GABRB2	9606.ENSP00000328875	9606.ENSP00000274547	0	0	0	0	0	0.295	0.9	0.588	0.968
TRAK2	GABRB3	9606.ENSP00000328875	9606.ENSP00000308725	0	0	0	0	0	0.046	0.9	0.085	0.905
TRAK2	GABRA1	9606.ENSP00000328875	9606.ENSP00000393097	0	0	0	0	0	0	0.9	0.561	0.954
VCAM1	GLG1	9606.ENSP00000294728	9606.ENSP00000205061	0	0	0	0	0	0	0	0.7	0.7
VCAM1	SERPINE1	9606.ENSP00000294728	9606.ENSP00000223095	0	0	0	0	0.064	0	0	0.712	0.719
VCAM1	COL1A1	9606.ENSP00000294728	9606.ENSP00000225964	0	0	0	0	0.113	0	0	0.396	0.441
VCAM1	VTN	9606.ENSP00000294728	9606.ENSP00000226218	0	0	0	0	0.043	0.045	0	0.645	0.647
VCAM1	SELPLG	9606.ENSP00000294728	9606.ENSP00000228463	0	0	0	0	0	0.113	0	0.99	0.99
VCAM1	C3	9606.ENSP00000294728	9606.ENSP00000245907	0	0	0	0	0.129	0	0	0.398	0.453
VCAM1	MMP13	9606.ENSP00000294728	9606.ENSP00000260302	0	0	0	0	0.101	0.045	0	0.376	0.418
VCAM1	VWF	9606.ENSP00000294728	9606.ENSP00000261405	0	0	0	0	0.083	0	0	0.851	0.857
VCAM1	ITGA2B	9606.ENSP00000294728	9606.ENSP00000262407	0	0	0	0	0.055	0.071	0	0.48	0.504
VCAM1	TIMP2	9606.ENSP00000294728	9606.ENSP00000262768	0	0	0	0	0.06	0	0	0.412	0.423
VCAM1	SELP	9606.ENSP00000294728	9606.ENSP00000263686	0	0	0	0	0.064	0	0	0.963	0.963
VCAM1	LUM	9606.ENSP00000294728	9606.ENSP00000266718	0	0	0	0	0.214	0.095	0	0.251	0.421
VCAM1	GP1BA	9606.ENSP00000294728	9606.ENSP00000329380	0	0	0	0	0.047	0.095	0	0.381	0.42
VCAM1	CD24	9606.ENSP00000294728	9606.ENSP00000481841	0	0	0	0	0.042	0	0	0.433	0.434
VCAM1	COL3A1	9606.ENSP00000294728	9606.ENSP00000304408	0	0	0	0	0.203	0	0	0.348	0.458
VCAM1	COL5A2	9606.ENSP00000294728	9606.ENSP00000364000	0	0	0	0	0.104	0	0	0.45	0.486
VCAM1	COL11A1	9606.ENSP00000294728	9606.ENSP00000359114	0	0	0	0	0.074	0	0	0.493	0.51
VCAM1	PLAU	9606.ENSP00000294728	9606.ENSP00000361850	0	0	0	0	0.074	0.125	0	0.493	0.553
VCAM1	PLG	9606.ENSP00000294728	9606.ENSP00000308938	0	0	0	0	0	0.125	0	0.546	0.586
VCAM1	CD40LG	9606.ENSP00000294728	9606.ENSP00000359663	0	0	0	0	0.061	0.098	0	0.606	0.637
VCAM1	CD40	9606.ENSP00000294728	9606.ENSP00000361359	0	0	0	0	0.083	0	0	0.85	0.857
VCAM1	SELL	9606.ENSP00000294728	9606.ENSP00000498227	0	0	0	0	0.093	0	0	0.969	0.97
VCAM1	CD44	9606.ENSP00000294728	9606.ENSP00000398632	0	0	0	0	0.042	0	0	0.994	0.994
VCAM1	ITGB2	9606.ENSP00000294728	9606.ENSP00000380948	0	0	0	0	0.1	0	0.4	0.997	0.998
VTN	SERPINE1	9606.ENSP00000226218	9606.ENSP00000223095	0	0	0	0	0.085	0.96	0.9	0.996	0.999
VTN	C5	9606.ENSP00000226218	9606.ENSP00000223642	0	0	0	0	0.219	0	0.5	0.74	0.889
VTN	COL1A1	9606.ENSP00000226218	9606.ENSP00000225964	0	0	0	0	0.052	0.05	0	0.409	0.422
VTN	LUM	9606.ENSP00000226218	9606.ENSP00000266718	0	0	0	0	0.067	0	0	0.434	0.449
VTN	SELP	9606.ENSP00000226218	9606.ENSP00000263686	0	0	0	0	0.074	0	0	0.563	0.578
VTN	GP1BA	9606.ENSP00000226218	9606.ENSP00000329380	0	0	0	0	0	0	0	0.638	0.638
VTN	TIMP2	9606.ENSP00000226218	9606.ENSP00000262768	0	0	0	0	0	0.16	0	0.591	0.642
VTN	VCAM1	9606.ENSP00000226218	9606.ENSP00000294728	0	0	0	0	0.043	0.045	0	0.645	0.647
VTN	SERPINB2	9606.ENSP00000226218	9606.ENSP00000401645	0	0	0	0	0.074	0	0	0.64	0.652
VTN	C6	9606.ENSP00000226218	9606.ENSP00000263413	0	0	0	0	0.224	0	0.5	0.213	0.668
VTN	C7	9606.ENSP00000226218	9606.ENSP00000322061	0	0	0	0	0.161	0	0.5	0.323	0.691
VTN	C8G	9606.ENSP00000226218	9606.ENSP00000360697	0	0	0	0	0.206	0	0.5	0.285	0.691
VTN	C8B	9606.ENSP00000226218	9606.ENSP00000360281	0	0	0	0	0.204	0.047	0.5	0.377	0.732
VTN	C3	9606.ENSP00000226218	9606.ENSP00000245907	0	0	0	0	0.145	0	0	0.765	0.79
VTN	C8A	9606.ENSP00000226218	9606.ENSP00000354458	0	0	0	0	0.268	0	0.5	0.578	0.832
VTN	ITGB2	9606.ENSP00000226218	9606.ENSP00000380948	0	0	0	0	0	0	0	0.862	0.862
VTN	CD44	9606.ENSP00000226218	9606.ENSP00000398632	0	0	0	0	0.055	0	0	0.861	0.863
VTN	C9	9606.ENSP00000226218	9606.ENSP00000263408	0	0	0	0	0.252	0	0.5	0.895	0.957
VTN	VWF	9606.ENSP00000226218	9606.ENSP00000261405	0	0	0	0	0.102	0	0	0.964	0.966
VTN	PLG	9606.ENSP00000226218	9606.ENSP00000308938	0	0	0	0	0.311	0	0	0.993	0.995
VTN	PLAU	9606.ENSP00000226218	9606.ENSP00000361850	0	0	0	0	0.055	0.8	0.54	0.987	0.998
VTN	PLAUR	9606.ENSP00000226218	9606.ENSP00000339328	0	0	0	0	0	0.946	0.54	0.995	0.999
VTN	ITGA2B	9606.ENSP00000226218	9606.ENSP00000262407	0	0	0	0	0.055	0	0.9	0.994	0.999
VWF	SERPINE1	9606.ENSP00000261405	9606.ENSP00000223095	0	0	0	0	0.046	0	0	0.816	0.817
VWF	COL1A1	9606.ENSP00000261405	9606.ENSP00000225964	0	0	0	0	0.103	0.294	0	0.821	0.877
VWF	VTN	9606.ENSP00000261405	9606.ENSP00000226218	0	0	0	0	0.102	0	0	0.964	0.966
VWF	SELPLG	9606.ENSP00000261405	9606.ENSP00000228463	0	0	0	0	0.044	0.091	0	0.772	0.785
VWF	SNX17	9606.ENSP00000261405	9606.ENSP00000233575	0	0	0	0	0	0	0	0.428	0.428
VWF	C3	9606.ENSP00000261405	9606.ENSP00000245907	0	0	0	0	0.082	0	0	0.555	0.574
VWF	LUM	9606.ENSP00000261405	9606.ENSP00000266718	0	0	0	0	0.13	0.1	0	0.304	0.408
VWF	CALCA	9606.ENSP00000261405	9606.ENSP00000331746	0	0	0	0	0	0	0	0.413	0.412
VWF	PLAU	9606.ENSP00000261405	9606.ENSP00000361850	0	0	0	0	0.067	0	0	0.494	0.508
VWF	ITGB2	9606.ENSP00000261405	9606.ENSP00000380948	0	0	0	0	0.147	0	0	0.469	0.528
VWF	CD40LG	9606.ENSP00000261405	9606.ENSP00000359663	0	0	0	0	0.042	0	0	0.573	0.573
VWF	CD40	9606.ENSP00000261405	9606.ENSP00000361359	0	0	0	0	0.049	0	0	0.593	0.597
VWF	COL3A1	9606.ENSP00000261405	9606.ENSP00000304408	0	0	0	0	0.202	0.294	0	0.373	0.616
VWF	CD44	9606.ENSP00000261405	9606.ENSP00000398632	0	0	0	0	0.055	0	0	0.652	0.657
VWF	COL1A2	9606.ENSP00000261405	9606.ENSP00000297268	0	0	0	0	0.072	0.045	0	0.646	0.659
VWF	SELL	9606.ENSP00000261405	9606.ENSP00000498227	0	0	0	0	0.084	0	0	0.763	0.774
VWF	PLG	9606.ENSP00000261405	9606.ENSP00000308938	0	0	0	0	0	0	0	0.798	0.798
VWF	VCAM1	9606.ENSP00000261405	9606.ENSP00000294728	0	0	0	0	0.083	0	0	0.851	0.857
VWF	GP1BA	9606.ENSP00000261405	9606.ENSP00000329380	0	0	0	0	0.084	0.982	0.9	0.999	0.999
VWF	SELP	9606.ENSP00000261405	9606.ENSP00000263686	0	0	0	0	0.341	0	0	0.999	0.999
VWF	ITGA2B	9606.ENSP00000261405	9606.ENSP00000262407	0	0	0	0	0.186	0	0.9	0.999	0.999

## Sheet: Table S7
Table S7：GO enrichment analysis of hub genes
ONTOLOGY	ID	Description	BgRatio	pvalue	p.adjust	qvalue	geneID	Count
BP	GO:0007189	adenylate cyclase-activating G protein-coupled receptor signaling pathway	140/18614	2.24035e-11	4.30148e-09	1.2263e-09	ADM2/CALCR/CALCB/RAMP2/ADM	5
BP	GO:0007188	adenylate cyclase-modulating G protein-coupled receptor signaling pathway	234/18614	3.00908e-10	2.88872e-08	8.23539e-09	ADM2/CALCR/CALCB/RAMP2/ADM	5
BP	GO:0097084	vascular associated smooth muscle cell development	12/18614	3.80584e-06	0.000148174	4.22427e-05	RAMP2/ADM	2
BP	GO:2001214	positive regulation of vasculogenesis	12/18614	3.80584e-06	0.000148174	4.22427e-05	RAMP2/ADM	2
BP	GO:0008277	regulation of G protein-coupled receptor signaling pathway	137/18614	3.85871e-06	0.000148174	4.22427e-05	CALCR/RAMP2/ADM	3
BP	GO:2001212	regulation of vasculogenesis	16/18614	6.91674e-06	0.000188762	5.38138e-05	RAMP2/ADM	2
BP	GO:0043116	negative regulation of vascular permeability	18/18614	8.81695e-06	0.000188762	5.38138e-05	RAMP2/ADM	2
BP	GO:0045766	positive regulation of angiogenesis	185/18614	9.51917e-06	0.000188762	5.38138e-05	ADM2/RAMP2/ADM	3
BP	GO:1904018	positive regulation of vasculature development	185/18614	9.51917e-06	0.000188762	5.38138e-05	ADM2/RAMP2/ADM	3
BP	GO:0008217	regulation of blood pressure	187/18614	9.83137e-06	0.000188762	5.38138e-05	ADM2/RAMP2/ADM	3
BP	GO:0010460	positive regulation of heart rate	26/18614	1.87127e-05	0.000326622	9.31159e-05	ADM2/ADM	2
BP	GO:0045823	positive regulation of heart contraction	39/18614	4.26054e-05	0.000614989	0.000175326	ADM2/ADM	2
BP	GO:0035886	vascular associated smooth muscle cell differentiation	40/18614	4.48429e-05	0.000614989	0.000175326	RAMP2/ADM	2
BP	GO:1903524	positive regulation of blood circulation	40/18614	4.48429e-05	0.000614989	0.000175326	ADM2/ADM	2
BP	GO:0045765	regulation of angiogenesis	349/18614	6.35469e-05	0.000762849	0.000217479	ADM2/RAMP2/ADM	3
BP	GO:1901342	regulation of vasculature development	355/18614	6.6858e-05	0.000762849	0.000217479	ADM2/RAMP2/ADM	3
BP	GO:0043114	regulation of vascular permeability	49/18614	6.75439e-05	0.000762849	0.000217479	RAMP2/ADM	2
BP	GO:0051145	smooth muscle cell differentiation	74/18614	0.000154716	0.0016503	0.000470481	RAMP2/ADM	2
BP	GO:0001570	vasculogenesis	83/18614	0.000194738	0.00196788	0.000561019	RAMP2/ADM	2
BP	GO:0003073	regulation of systemic arterial blood pressure	94/18614	0.000249836	0.00239843	0.000683763	ADM2/ADM	2
BP	GO:0002027	regulation of heart rate	106/18614	0.000317672	0.00290443	0.000828017	ADM2/ADM	2
BP	GO:0031623	receptor internalization	125/18614	0.000441495	0.00385305	0.00109846	RAMP2/ADM	2
BP	GO:0051384	response to glucocorticoid	142/18614	0.000569253	0.00475202	0.00135474	CALCR/ADM	2
BP	GO:0031960	response to corticosteroid	166/18614	0.000776721	0.00621377	0.00177147	CALCR/ADM	2
BP	GO:0007204	positive regulation of cytosolic calcium ion concentration	179/18614	0.00090227	0.00692944	0.0019755	CALCR/ADM	2
BP	GO:0055001	muscle cell development	192/18614	0.00103702	0.00765802	0.00218321	RAMP2/ADM	2
BP	GO:0008016	regulation of heart contraction	213/18614	0.00127404	0.00905986	0.00258285	ADM2/ADM	2
BP	GO:0060047	heart contraction	247/18614	0.00170806	0.0117124	0.00333907	ADM2/ADM	2
BP	GO:0006898	receptor-mediated endocytosis	256/18614	0.00183328	0.0117768	0.00335742	RAMP2/ADM	2
BP	GO:0003015	heart process	259/18614	0.00187598	0.0117768	0.00335742	ADM2/ADM	2
BP	GO:1903522	regulation of blood circulation	261/18614	0.00190471	0.0117768	0.00335742	ADM2/ADM	2
BP	GO:0003018	vascular process in circulatory system	265/18614	0.0019628	0.0117768	0.00335742	RAMP2/ADM	2
BP	GO:0046886	positive regulation of hormone biosynthetic process	10/18614	0.00268355	0.0156134	0.00445119	ADM	1
BP	GO:0010739	positive regulation of protein kinase A signaling	11/18614	0.00295159	0.0158443	0.00451702	CALCR	1
BP	GO:1905665	positive regulation of calcium ion import across plasma membrane	11/18614	0.00295159	0.0158443	0.00451702	CALCR	1
BP	GO:0055074	calcium ion homeostasis	327/18614	0.00297081	0.0158443	0.00451702	CALCB/ADM	2
BP	GO:0048545	response to steroid hormone	339/18614	0.00318905	0.0165486	0.0047178	CALCR/ADM	2
BP	GO:0034333	adherens junction assembly	13/18614	0.0034875	0.0171692	0.00489473	RAMP2	1
BP	GO:0060670	branching involved in labyrinthine layer morphogenesis	13/18614	0.0034875	0.0171692	0.00489473	ADM	1
BP	GO:0002031	G protein-coupled receptor internalization	15/18614	0.00402317	0.0188402	0.00537111	ADM	1
BP	GO:0032352	positive regulation of hormone metabolic process	15/18614	0.00402317	0.0188402	0.00537111	ADM	1
BP	GO:0042448	progesterone metabolic process	16/18614	0.00429092	0.0191594	0.00546212	ADM	1
BP	GO:1905664	regulation of calcium ion import across plasma membrane	16/18614	0.00429092	0.0191594	0.00546212	CALCR	1
BP	GO:0010566	regulation of ketone biosynthetic process	17/18614	0.00455861	0.0197603	0.00563342	ADM	1
BP	GO:0042692	muscle cell differentiation	410/18614	0.00463132	0.0197603	0.00563342	RAMP2/ADM	2
BP	GO:0010738	regulation of protein kinase A signaling	19/18614	0.00509382	0.0212612	0.0060613	CALCR	1
BP	GO:0006700	C21-steroid hormone biosynthetic process	20/18614	0.00536134	0.0217706	0.00620654	ADM	1
BP	GO:0002029	desensitization of G protein-coupled receptor signaling pathway	21/18614	0.00562881	0.0217706	0.00620654	ADM	1
BP	GO:0035809	regulation of urine volume	21/18614	0.00562881	0.0217706	0.00620654	ADM	1
BP	GO:0006816	calcium ion transport	455/18614	0.00567728	0.0217706	0.00620654	CALCR/RAMP2	2
BP	GO:0022401	negative adaptation of signaling pathway	22/18614	0.00589621	0.0217706	0.00620654	ADM	1
BP	GO:0060713	labyrinthine layer morphogenesis	22/18614	0.00589621	0.0217706	0.00620654	ADM	1
BP	GO:0010893	positive regulation of steroid biosynthetic process	23/18614	0.00616356	0.0223284	0.00636554	ADM	1
BP	GO:0023058	adaptation of signaling pathway	24/18614	0.00643085	0.0224495	0.00640008	ADM	1
BP	GO:0120255	olefinic compound biosynthetic process	24/18614	0.00643085	0.0224495	0.00640008	ADM	1
BP	GO:0046885	regulation of hormone biosynthetic process	25/18614	0.00669808	0.0229648	0.00654699	ADM	1
BP	GO:0002026	regulation of the force of heart contraction	26/18614	0.00696525	0.0234619	0.0066887	ADM	1
BP	GO:0045940	positive regulation of steroid metabolic process	27/18614	0.00723237	0.0235359	0.00670978	ADM	1
BP	GO:0060669	embryonic placenta morphogenesis	27/18614	0.00723237	0.0235359	0.00670978	ADM	1
BP	GO:0008209	androgen metabolic process	30/18614	0.00803338	0.0257068	0.0073287	ADM	1
BP	GO:0071711	basement membrane organization	33/18614	0.00883387	0.027805	0.00792685	RAMP2	1
BP	GO:2000352	negative regulation of endothelial cell apoptotic process	35/18614	0.00936724	0.0290082	0.00826989	RAMP2	1
BP	GO:0010737	protein kinase A signaling	36/18614	0.00963384	0.0293603	0.00837025	CALCR	1
BP	GO:0008207	C21-steroid hormone metabolic process	37/18614	0.00990038	0.0297011	0.00846743	ADM	1
BP	GO:0032350	regulation of hormone metabolic process	39/18614	0.0104333	0.0308183	0.00878593	ADM	1
BP	GO:0085029	extracellular matrix assembly	42/18614	0.0112322	0.0326756	0.00931541	RAMP2	1
BP	GO:0042181	ketone biosynthetic process	44/18614	0.0117646	0.0332176	0.00946994	ADM	1
BP	GO:0120178	steroid hormone biosynthetic process	44/18614	0.0117646	0.0332176	0.00946994	ADM	1
BP	GO:0060711	labyrinthine layer development	47/18614	0.0125627	0.034957	0.0099658	ADM	1
BP	GO:0045776	negative regulation of blood pressure	50/18614	0.0133602	0.0366452	0.0104471	ADM2	1
BP	GO:0019933	cAMP-mediated signaling	52/18614	0.0138916	0.0369225	0.0105261	ADM	1
BP	GO:0045744	negative regulation of G protein-coupled receptor signaling pathway	53/18614	0.0141573	0.0369225	0.0105261	ADM	1
BP	GO:0009409	response to cold	54/18614	0.0144228	0.0369225	0.0105261	ADM	1
BP	GO:0098703	calcium ion import across plasma membrane	54/18614	0.0144228	0.0369225	0.0105261	CALCR	1
BP	GO:1904645	response to amyloid-beta	54/18614	0.0144228	0.0369225	0.0105261	CALCR	1
BP	GO:0034332	adherens junction organization	57/18614	0.0152192	0.0384485	0.0109612	RAMP2	1
BP	GO:0031102	neuron projection regeneration	59/18614	0.0157498	0.0387688	0.0110525	ADM	1
BP	GO:2000351	regulation of endothelial cell apoptotic process	59/18614	0.0157498	0.0387688	0.0110525	RAMP2	1
BP	GO:0019229	regulation of vasoconstriction	61/18614	0.0162802	0.0390725	0.0111391	ADM	1
BP	GO:0051480	regulation of cytosolic calcium ion concentration	61/18614	0.0162802	0.0390725	0.0111391	CALCB	1
BP	GO:1904036	negative regulation of epithelial cell apoptotic process	62/18614	0.0165453	0.0392185	0.0111807	RAMP2	1
BP	GO:0072577	endothelial cell apoptotic process	65/18614	0.0173403	0.0402404	0.0114721	RAMP2	1
BP	GO:0031100	animal organ regeneration	66/18614	0.0176052	0.0402404	0.0114721	ADM	1
BP	GO:2000272	negative regulation of signaling receptor activity	66/18614	0.0176052	0.0402404	0.0114721	CALCR	1
BP	GO:0042446	hormone biosynthetic process	67/18614	0.01787	0.0403652	0.0115076	ADM	1
BP	GO:0070830	bicellular tight junction assembly	69/18614	0.0183995	0.0410779	0.0117108	RAMP2	1
BP	GO:0035924	cellular response to vascular endothelial growth factor stimulus	74/18614	0.0197222	0.0435248	0.0124084	RAMP2	1
BP	GO:0120192	tight junction assembly	75/18614	0.0199866	0.043607	0.0124318	RAMP2	1
BP	GO:0050810	regulation of steroid biosynthetic process	76/18614	0.0202509	0.0436873	0.0124547	ADM	1
BP	GO:0043297	apical junction assembly	77/18614	0.0205151	0.0437656	0.012477	RAMP2	1
BP	GO:0042310	vasoconstriction	79/18614	0.0210435	0.0443994	0.0126577	ADM	1
BP	GO:0120193	tight junction organization	81/18614	0.0215716	0.0450189	0.0128343	RAMP2	1
BP	GO:0019935	cyclic-nucleotide-mediated signaling	85/18614	0.0226271	0.046714	0.0133176	ADM	1
BP	GO:0046889	positive regulation of lipid biosynthetic process	87/18614	0.0231545	0.0472944	0.013483	ADM	1
BP	GO:0001892	embryonic placenta development	89/18614	0.0236817	0.047862	0.0136449	ADM	1
BP	GO:0001843	neural tube closure	91/18614	0.0242087	0.0479183	0.0136609	ADM	1
BP	GO:0042475	odontogenesis of dentin-containing tooth	91/18614	0.0242087	0.0479183	0.0136609	ADM	1
BP	GO:0060606	tube closure	92/18614	0.0244721	0.0479453	0.0136686	ADM	1
BP	GO:1904427	positive regulation of calcium ion transmembrane transport	93/18614	0.0247354	0.0479718	0.0136762	CALCR	1
BP	GO:0014020	primary neural tube formation	97/18614	0.0257883	0.0495134	0.0141157	ADM	1
BP	GO:0019218	regulation of steroid metabolic process	99/18614	0.0263143	0.0500232	0.014261	ADM	1
BP	GO:0001841	neural tube formation	105/18614	0.0278911	0.052501	0.0149674	ADM	1
BP	GO:0033138	positive regulation of peptidyl-serine phosphorylation	108/18614	0.0286788	0.0529211	0.0150871	CALCR	1
BP	GO:0007631	feeding behavior	109/18614	0.0289412	0.0529211	0.0150871	ADM2	1
BP	GO:1904035	regulation of epithelial cell apoptotic process	109/18614	0.0289412	0.0529211	0.0150871	RAMP2	1
BP	GO:0051897	positive regulation of protein kinase B signaling	118/18614	0.0313006	0.0566954	0.0161632	CALCR	1
BP	GO:0001838	embryonic epithelial tube formation	126/18614	0.0333939	0.0598317	0.0170573	ADM	1
BP	GO:0003014	renal system process	127/18614	0.0336553	0.0598317	0.0170573	ADM	1
BP	GO:0051928	positive regulation of calcium ion transport	129/18614	0.034178	0.0602034	0.0171633	CALCR	1
BP	GO:0010565	regulation of cellular ketone metabolic process	135/18614	0.0357446	0.0605284	0.0172559	ADM	1
BP	GO:0042476	odontogenesis	135/18614	0.0357446	0.0605284	0.0172559	ADM	1
BP	GO:0098659	inorganic cation import across plasma membrane	136/18614	0.0360055	0.0605284	0.0172559	CALCR	1
BP	GO:0099587	inorganic ion import across plasma membrane	136/18614	0.0360055	0.0605284	0.0172559	CALCR	1
BP	GO:0072175	epithelial tube formation	138/18614	0.0365272	0.0605284	0.0172559	ADM	1
BP	GO:0007586	digestion	139/18614	0.0367879	0.0605284	0.0172559	ADM2	1
BP	GO:1904019	epithelial cell apoptotic process	140/18614	0.0370486	0.0605284	0.0172559	RAMP2	1
BP	GO:0035296	regulation of tube diameter	142/18614	0.0375698	0.0605284	0.0172559	ADM	1
BP	GO:0097746	blood vessel diameter maintenance	142/18614	0.0375698	0.0605284	0.0172559	ADM	1
BP	GO:0033135	regulation of peptidyl-serine phosphorylation	143/18614	0.0378303	0.0605284	0.0172559	CALCR	1
BP	GO:0035150	regulation of tube size	143/18614	0.0378303	0.0605284	0.0172559	ADM	1
BP	GO:0062013	positive regulation of small molecule metabolic process	146/18614	0.0386115	0.0612678	0.0174667	ADM	1
BP	GO:0045834	positive regulation of lipid metabolic process	151/18614	0.0399123	0.0617047	0.0175913	ADM	1
BP	GO:0001890	placenta development	152/18614	0.0401723	0.0617047	0.0175913	ADM	1
BP	GO:0016331	morphogenesis of embryonic epithelium	152/18614	0.0401723	0.0617047	0.0175913	ADM	1
BP	GO:1904064	positive regulation of cation transmembrane transport	152/18614	0.0401723	0.0617047	0.0175913	CALCR	1
BP	GO:0035148	tube formation	154/18614	0.0406922	0.0620071	0.0176775	ADM	1
BP	GO:0007043	cell-cell junction assembly	157/18614	0.0414715	0.0625968	0.0178456	RAMP2	1
BP	GO:0120254	olefinic compound metabolic process	158/18614	0.0417312	0.0625968	0.0178456	ADM	1
BP	GO:0021915	neural tube development	163/18614	0.0430287	0.0640426	0.0182578	ADM	1
BP	GO:0007568	aging	169/18614	0.0445838	0.0658468	0.0187721	ADM	1
BP	GO:0006694	steroid biosynthetic process	175/18614	0.0461369	0.0671082	0.0191317	ADM	1
BP	GO:0034767	positive regulation of monoatomic ion transmembrane transport	175/18614	0.0461369	0.0671082	0.0191317	CALCR	1
BP	GO:0010469	regulation of signaling receptor activity	177/18614	0.0466541	0.0673503	0.0192007	CALCR	1
BP	GO:0046890	regulation of lipid biosynthetic process	182/18614	0.0479463	0.0678789	0.0193514	ADM	1
BP	GO:0009266	response to temperature stimulus	183/18614	0.0482045	0.0678789	0.0193514	ADM	1
BP	GO:0051896	regulation of protein kinase B signaling	186/18614	0.048979	0.0678789	0.0193514	CALCR	1
BP	GO:1903169	regulation of calcium ion transmembrane transport	186/18614	0.048979	0.0678789	0.0193514	CALCR	1
BP	GO:0007565	female pregnancy	187/18614	0.049237	0.0678789	0.0193514	ADM	1
BP	GO:0002040	sprouting angiogenesis	188/18614	0.049495	0.0678789	0.0193514	RAMP2	1
BP	GO:0061138	morphogenesis of a branching epithelium	188/18614	0.049495	0.0678789	0.0193514	ADM	1
CC	GO:0098802	plasma membrane signaling receptor complex	319/19518	0.00257753	0.00515505	NA	CALCR/RAMP2	2
CC	GO:0005905	clathrin-coated pit	73/19518	0.0185632	0.0185632	NA	RAMP2	1
MF	GO:0005179	hormone activity	122/18369	2.83081e-06	3.39697e-05	NA	ADM2/CALCB/ADM	3
MF	GO:0017046	peptide hormone binding	48/18369	6.65296e-05	0.000399178	NA	CALCR/RAMP2	2
MF	GO:0048018	receptor ligand activity	497/18369	0.000189046	0.000614397	NA	ADM2/CALCB/ADM	3
MF	GO:0042562	hormone binding	84/18369	0.000204799	0.000614397	NA	CALCR/RAMP2	2
MF	GO:0008528	G protein-coupled peptide receptor activity	142/18369	0.000584422	0.00126924	NA	CALCR/RAMP2	2
MF	GO:0001653	peptide receptor activity	148/18369	0.000634619	0.00126924	NA	CALCR/RAMP2	2
MF	GO:0001664	G protein-coupled receptor binding	289/18369	0.00239065	0.00409826	NA	CALCB/ADM	2
MF	GO:0042277	peptide binding	317/18369	0.00286839	0.00430258	NA	CALCR/RAMP2	2
MF	GO:0033218	amide binding	400/18369	0.00452857	0.00603809	NA	CALCR/RAMP2	2
MF	GO:0005184	neuropeptide hormone activity	30/18369	0.00814019	0.00976822	NA	CALCB	1
MF	GO:0015026	coreceptor activity	48/18369	0.0129988	0.0141805	NA	RAMP2	1
MF	GO:0001540	amyloid-beta binding	85/18369	0.0229261	0.0229261	NA	CALCR	1

## Sheet: Table S8
Table S8: KEGG enrichment analysis of hub genes
ID	Description	BgRatio	pvalue	p.adjust	qvalue	geneID	Count
hsa04270	Vascular smooth muscle contraction	134/8659	2.70989e-07	8.12967e-07	2.85251e-07	ADM2/CALCB/RAMP2/ADM	4
hsa04080	Neuroactive ligand-receptor interaction	367/8659	1.53504e-05	2.30256e-05	8.07915e-06	ADM2/CALCR/CALCB/ADM	4

## Sheet: Table S9
Table S9: GSEA enrichment analysis of hub genes
ID	Description	setSize	enrichmentScore	NES	pvalue	p.adjust	qvalue	rank	leading_edge	core_enrichment
GOCC_KERATIN_FILAMENT	GOCC_KERATIN_FILAMENT	22	0.766859	2.3816	3.56115e-07	0.00142652	0.00133734	407	tags=50%, list=6%, signal=47%	KRT6A/KRT14/KRT5/KRTAP4-12/KRT6B/KRT9/KRT16/KRT17/KRT3/KRTAP4-2/KRTAP3-2
GOBP_KERATINIZATION	GOBP_KERATINIZATION	27	0.705079	2.32154	1.94658e-06	0.00142652	0.00133734	992	tags=56%, list=15%, signal=48%	KRT6A/KRT5/KRT6B/KRT16/KRT17/KRT3/CDSN/KLK5/TGM1/CDH3/TGM3/SPRR4/KRT4/CASP14/LCE3D
GOBP_INTERMEDIATE_FILAMENT_BASED_PROCESS	GOBP_INTERMEDIATE_FILAMENT_BASED_PROCESS	36	0.655011	2.30604	1.28029e-06	0.00142652	0.00133734	372	tags=31%, list=6%, signal=29%	KRT6A/KRT14/KRT5/KRT6B/KRT9/KRT16/KRT15/KRT17/KRT3/DST/INA
GOCC_NUCLEAR_CHROMOSOME	GOCC_NUCLEAR_CHROMOSOME	80	-0.515639	-2.10545	1.46509e-06	0.00142652	0.00133734	1411	tags=41%, list=21%, signal=33%	SMC3/TIMELESS/SMARCE1/MLH3/MCM10/MCRS1/BAZ1A/KIFAP3/CSNK2A1/ANP32E/ACTL6A/MCM6/ADD3/HSPA2/TUBG1/HDAC1/POLD3/RUVBL2/RCC1/BRD8/BRMS1L/MCM7/FIGNL1/YY1/RPA2/TERF2IP/CHEK1/MCM4/TOP2A/HUS1/PRIM1/ACTR8/MCM2
GOBP_EPIDERMIS_DEVELOPMENT	GOBP_EPIDERMIS_DEVELOPMENT	152	0.417247	1.93989	1.79148e-06	0.00142652	0.00133734	992	tags=31%, list=15%, signal=27%	KRT6A/KRT14/CALML5/KRT5/COL7A1/KRT6B/KRT9/IRF6/FST/KRT16/ALOX12B/KRT15/KRT17/EXPH5/CLDN4/INHBA/KRT3/TRIM16/YBX1/CDSN/AGPAT2/COL17A1/KLK7/KLK5/WNT10B/HLA-DRB1/CFLAR/SAV1/RBPJ/TGM1/NAGLU/SMAD4/ALOXE3/PLOD3/VDR/LAMC2/NFKBIZ/EPHA2/ERCC3/KCNQ1/CDH3/TGM3/SPRR4/ZFP36/KRT4/CASP14/LCE3D
GOCC_NUCLEAR_PROTEIN_CONTAINING_COMPLEX	GOCC_NUCLEAR_PROTEIN_CONTAINING_COMPLEX	396	-0.338312	-1.67576	1.65219e-06	0.00142652	0.00133734	1859	tags=40%, list=28%, signal=31%	XRCC6/GATAD2B/NXT1/RALY/MLLT1/ANAPC10/JUP/EXOSC3/SMARCA4/TTF2/IPO7/RNF2/EXOSC7/SMARCC2/RFX5/PNN/ATF7/JMJD1C/RXRB/PRPF3/SCNM1/CEBPG/NUP62/SYF2/CWF19L2/SMARCD3/TRRAP/SSU72/POLR2F/WDR33/PAXIP1/CBFB/NCL/ARID4A/REL/BCLAF1/PCGF5/RYBP/RHEB/CCDC12/POLR2H/ERCC8/TAF6/BATF/PPIE/UPF2/TIMELESS/MED28/SMARCE1/CBX3/NVL/ATF4/USP39/CBX5/SNRPD1/YAP1/CCDC9/PBX1/MCRS1/MNAT1/PLRG1/ZCRB1/PPIH/CDK7/SMNDC1/PRPF39/ASCC3/N…
GOCC_INTERMEDIATE_FILAMENT_CYTOSKELETON	GOCC_INTERMEDIATE_FILAMENT_CYTOSKELETON	71	0.520183	2.13777	3.75204e-06	0.00206222	0.00193329	1328	tags=45%, list=20%, signal=37%	KRT6A/KRT14/KRT5/KRTAP4-12/KRT6B/KRT9/MDN1/KRT16/KRT15/KRT17/KRT3/DST/HLA-DRB1/KRTAP4-2/INA/KRTAP3-2/KRTAP17-1/S100A8/PHLDB2/NEFL/PJA2/KRT4/CASP14/USP10/DISC1/SHANK2/KRTAP5-9/KRT23/KRT19/ZNF131/KRTAP4-5/KRTAP3-1
GOBP_DNA_REPAIR	GOBP_DNA_REPAIR	202	-0.39584	-1.82791	3.74104e-06	0.00206222	0.00193329	1863	tags=44%, list=28%, signal=33%	HMGB2/XRCC6/ZCWPW1/SMARCA4/TTF2/NPM1/ZMPSTE24/NSMCE1/SMARCC2/POLB/ACTR2/ZFYVE26/EYA3/CEBPG/CIB1/SMARCD3/TRRAP/WDR33/PAXIP1/SMG1/UVRAG/POLK/NTHL1/RBX1/RAD54B/ERCC8/SMC3/TAF6/ZBTB1/TIMELESS/EXO1/SMARCE1/MLH3/CCDC117/MCRS1/MNAT1/CDKN2D/POLQ/TP53/CDK7/MAD2L2/UBE2V2/ASCC3/PSMD14/BTG2/TRIP12/MSH2/BCL7C/ARID1A/PRPF19/SSRP1/KIN/RFC5/ACTL6A/MCM6/UBE2W/RBBP8/POLDIP2/POLD3/MSH6/SF3B3/RUVBL2/DTX3L/ATR/TAF5/D…
GOCC_RIBONUCLEOPROTEIN_COMPLEX	GOCC_RIBONUCLEOPROTEIN_COMPLEX	215	-0.390169	-1.82244	4.44866e-06	0.00217342	0.00203754	1669	tags=43%, list=25%, signal=34%	GTF3C1/PRPF3/SCNM1/NUP62/SYF2/CWF19L2/LSM14A/ELAVL4/MRPS34/NCL/MRPL24/RSL1D1/SSB/RPS24/RHEB/CCDC12/EIF4G1/PPIE/RPL35/UPF2/CHCHD1/RBM12B/CALR/NVL/USP39/CBX5/BTF3/SNRPD1/UBA52/MCRS1/RBM14/ILF3/PLRG1/ZCRB1/PPIH/RPL36AL/SMNDC1/PRPF39/RPL13/RPL10L/FCF1/MRPL33/MRPL28/PPP1R8/RPS2/PRPF19/MRPL39/MYH10/RPL30/C1orf131/MRPL50/DHX29/RPS15A/CLNS1A/SNRPD3/C9orf78/CPEB2/MRPL23/ZCCHC17/PPIL1/ZC3H14/POP7/DHX8/DRG1…
GOCC_TRANSFERASE_COMPLEX	GOCC_TRANSFERASE_COMPLEX	288	-0.363359	-1.75018	5.06777e-06	0.0022283	0.00208899	1635	tags=36%, list=24%, signal=29%	TRRAP/PRKAG2/POLR2F/PAXIP1/INSR/TANK/SPTLC2/UVRAG/PRMT1/KCTD13/FBXO11/SOCS5/PCGF5/RBX1/POLR2H/ERCC8/TAF6/GOLGA7/METTL3/DET1/CBX5/SNRPD1/PRKCZ/CUL3/CUL5/MCRS1/MNAT1/FBXL7/CDKN2D/GAN/CDK7/MAD2L2/FBXO7/UBE2V2/DHDDS/GTF2E2/DPM3/POLR2C/FBXO3/KLHL12/RNF7/CDK5/FNTA/PIGC/CSNK2A1/ARIH1/CDC23/UBE2D1/SOCS6/CLNS1A/SNRPD3/ACTL6A/PRKCI/FBXL4/UBE2L6/CDK4/POLR2L/CACYBP/STT3A/IRS1/IKBKE/CCNC/ASH2L/POLD3/TUSC3/SF3…
GOBP_SKIN_DEVELOPMENT	GOBP_SKIN_DEVELOPMENT	126	0.426184	1.9416	9.06561e-06	0.00351399	0.0032943	992	tags=31%, list=15%, signal=27%	KRT6A/KRT14/KRT5/KRT6B/KRT9/IRF6/FST/KRT16/ALOX12B/KRT17/EXPH5/CLDN4/INHBA/KRT3/TRIM16/CDSN/PKD1/KLK5/WNT10B/CFLAR/SAV1/RBPJ/TGM1/NAGLU/SMAD4/ALOXE3/VDR/ABCB6/NFKBIZ/EPHA2/COL3A1/AHDC1/CDH3/TGM3/SPRR4/ZFP36/KRT4/CASP14/LCE3D
GOCC_ENVELOPE	GOCC_ENVELOPE	432	-0.320485	-1.6008	9.59015e-06	0.00351399	0.0032943	1468	tags=30%, list=22%, signal=25%	VDAC1/PRELID2/CHCHD7/THAP7/ARL6IP6/AGPAT3/TIMM9/CIAPIN1/ZBTB1/MGST3/CHCHD1/CALR/CBX3/APEH/RGS7/PLA2G4A/CBX5/TMEM11/UQCRC1/PRKCZ/UBA52/SFXN4/FIS1/PSEN2/PLA2G2A/PINK1/PLRG1/TMEM176B/LBR/GPD2/TIMM10/RHOD/TIMM17A/MPV17/COX4I2/NBR1/SCO1/NUP93/NDUFV3/COASY/STARD7/RNF13/MRPL33/CCDC51/UCP2/NDUFB5/KCNH1/MRPL28/CASP8/PPIF/IPO9/MRPL39/ABCB10/BIN1/TOMM20/MRPL50/CRAT/TRAF3IP3/FBXL4/CDK4/CACYBP/CREB3L4/MRPL23/…
GOBP_INTERMEDIATE_FILAMENT_ORGANIZATION	GOBP_INTERMEDIATE_FILAMENT_ORGANIZATION	29	0.659055	2.21027	1.04687e-05	0.00354085	0.00331948	372	tags=34%, list=6%, signal=33%	KRT6A/KRT14/KRT5/KRT6B/KRT9/KRT16/KRT15/KRT17/KRT3/INA
GOCC_INTRACELLULAR_PROTEIN_CONTAINING_COMPLEX	GOCC_INTRACELLULAR_PROTEIN_CONTAINING_COMPLEX	296	-0.341885	-1.65578	1.38435e-05	0.00434785	0.00407603	1215	tags=42%, list=18%, signal=36%	CUL1/SDF2L1/PIGV/SUPT7L/UBE4B/PPP3CC/RING1/ARMC8/KEAP1/FBXL2/PRKAG1/KLHDC2/EIF4H/PIGM/PSMA4/TSNAX/HSPB1/RNF11/XRCC6/ANAPC10/DTNBP1/DNAJB11/PSMD5/MAP3K7/TSC1/RNF2/USP14/CEP170/CSDE1/PSMC2/CENPF/ELMO1/TRRAP/PRKAG2/POLR2F/KCTD13/FBXO11/FAM98A/PCGF5/PSMA3/RBX1/NIN/POLR2H/ERCC8/PSMA2/TAF6/EIF4G1/DET1/CUL3/CUL5/MCRS1/MNAT1/FBXL7/GAN/PSMB7/UBQLN1/CDK7/ELP3/MAD2L2/FBXO7/UBE2V2/PSMD14/MOCS2/GTF2E2/DPM3/PO…
GOBP_EXTERNAL_ENCAPSULATING_STRUCTURE_ORGANIZATION	GOBP_EXTERNAL_ENCAPSULATING_STRUCTURE_ORGANIZATION	148	0.396312	1.8468	1.59104e-05	0.00466385	0.00437228	1271	tags=33%, list=19%, signal=27%	C6orf15/MMP12/MMP7/EMILIN1/IL6/COL7A1/SH3PXD2B/ECM2/LOXL2/ADAM8/SERPINB5/VIT/ADAMTS20/MMP1/COL11A1/COL17A1/BMP1/KLK7/MMP23B/KLK5/MMP13/CFLAR/PDPN/PHLDB1/TGM1/MMP10/ADAMTSL1/PLOD3/PAPLN/AEBP1/PHLDB2/KIF9/COL3A1/MMP2/COL2A1/MMP15/ADAMTS6/KLK4/BCL3/NID2/PTX3/ADAMTS4/SERPINH1/OPTC/COL8A1/MMP8/TCF15/ADAMTS16/NFKB2
GOBP_DNA_METABOLIC_PROCESS	GOBP_DNA_METABOLIC_PROCESS	350	-0.335678	-1.64897	1.70629e-05	0.00468909	0.00439593	1687	tags=33%, list=25%, signal=26%	ACTR2/ZFYVE26/EYA3/CENPF/CEBPG/CIB1/SMARCD3/TRRAP/TTF1/WDR33/PAXIP1/SMG1/ARID4A/UVRAG/POLK/NTHL1/ADIPOQ/RBX1/RAD54B/ERCC8/EHMT2/SMC3/TAF6/BATF/ZBTB1/TIMELESS/EXO1/SMARCE1/NVL/MLH3/CCDC117/MCM10/S100A11/MCRS1/MNAT1/LOX/CDKN2D/CIZ1/POLQ/TP53/KCNK2/LIN9/CDK7/MAD2L2/MPV17/UBE2V2/ASCC3/PSMD14/NPPC/BTG2/MTRR/TRIP12/MSH2/BAZ1A/BCL7C/ARID1A/ID3/PRPF19/PPP2CA/CCT4/SSRP1/KIN/RFC5/ANXA3/ACTL6A/MCM6/UBE2W/RB…
GOCC_CORNIFIED_ENVELOPE	GOCC_CORNIFIED_ENVELOPE	32	0.607952	2.0919	2.20454e-05	0.00538521	0.00504853	1356	tags=44%, list=20%, signal=35%	KRT14/SERPINB2/KRT16/KRT17/SERPINB5/CDSN/KLK7/TGM1/KLK6/DSG3/CASP14/DSG1/SERPINB12/SPRR3
GOBP_KERATINOCYTE_DIFFERENTIATION	GOBP_KERATINOCYTE_DIFFERENTIATION	71	0.498154	2.04723	2.08937e-05	0.00538521	0.00504853	992	tags=37%, list=15%, signal=32%	KRT6A/KRT14/KRT5/KRT6B/IRF6/KRT16/KRT17/EXPH5/KRT3/TRIM16/CDSN/KLK5/CFLAR/SAV1/RBPJ/TGM1/VDR/NFKBIZ/EPHA2/CDH3/TGM3/SPRR4/ZFP36/KRT4/CASP14/LCE3D
GOBP_DNA_DAMAGE_RESPONSE	GOBP_DNA_DAMAGE_RESPONSE	305	-0.338225	-1.63899	3.27475e-05	0.00757845	0.00710466	1863	tags=41%, list=28%, signal=31%	HMGB2/XRCC6/ZCWPW1/TLK2/SMARCA4/TTF2/NPM1/ZMPSTE24/CCDC13/SLFN11/NSMCE1/SMARCC2/POLB/ACTR2/ZFYVE26/EYA3/CEBPG/CIB1/SYF2/SMARCD3/TRRAP/WDR33/PAXIP1/VRK1/TANK/SMG1/TRAF6/UVRAG/POLK/NTHL1/BCLAF1/RBX1/RAD54B/ERCC8/SMC3/TAF6/BATF/ZBTB1/HIPK1/METTL3/TIMELESS/EXO1/SMARCE1/CBX3/CBX5/MLH3/CCDC117/YAP1/MCM10/SFN/MCRS1/MNAT1/CDKN2D/POLQ/TP53/CXCL12/AIM2/CDK7/MAD2L2/UBE2V2/CASP3/ASCC3/PSMD14/BTG2/TRIP12/MSH2…
GOBP_COLLAGEN_METABOLIC_PROCESS	GOBP_COLLAGEN_METABOLIC_PROCESS	57	0.51236	2.02421	4.09604e-05	0.00900515	0.00844216	805	tags=30%, list=12%, signal=26%	MMP12/MMP7/EMILIN1/IL6/INHBA/RCN3/MMP1/MMP23B/TRAM2/MMP13/HIF1A/KLK6/MMP10/NAGLU/PLOD3/MMP2/MMP15
GOBP_REGULATION_OF_DNA_METABOLIC_PROCESS	GOBP_REGULATION_OF_DNA_METABOLIC_PROCESS	181	-0.382442	-1.74079	5.28723e-05	0.0105672	0.00990659	1818	tags=42%, list=27%, signal=31%	EXOSC3/SMARCA4/NPM1/ZMPSTE24/SLFN11/NSMCE1/SMARCC2/ACTR2/EYA3/CEBPG/SMARCD3/TRRAP/TTF1/PAXIP1/SMG1/ADIPOQ/ERCC8/EHMT2/SMC3/TAF6/TIMELESS/SMARCE1/NVL/CCDC117/S100A11/MCRS1/CIZ1/POLQ/TP53/KCNK2/MAD2L2/MPV17/UBE2V2/NPPC/MSH2/BAZ1A/BCL7C/ARID1A/ID3/PPP2CA/CCT4/RFC5/ANXA3/ACTL6A/MCM6/TNKS/MSH6/SF3B3/RUVBL2/HGF/ATR/TAF5/BRD8/MCM7/BAX/FIGNL1/VPS72/IER3/PTPRC/YY1/RPA2/GATA3/TERF2IP/CHEK1/MCM4/NMNAT1/PRKC…
GOCC_MITOCHONDRIAL_ENVELOPE	GOCC_MITOCHONDRIAL_ENVELOPE	268	-0.341332	-1.63296	5.13543e-05	0.0105672	0.00990659	1271	tags=34%, list=19%, signal=28%	CDS2/MRPS34/MRPL24/COX6C/IFI6/NDUFB3/VDAC1/PRELID2/CHCHD7/TIMM9/CIAPIN1/MGST3/CHCHD1/PLA2G4A/TMEM11/UQCRC1/UBA52/SFXN4/FIS1/PSEN2/PLA2G2A/PINK1/GPD2/TIMM10/RHOD/TIMM17A/MPV17/COX4I2/NBR1/SCO1/NDUFV3/COASY/STARD7/MRPL33/CCDC51/UCP2/NDUFB5/MRPL28/CASP8/PPIF/MRPL39/ABCB10/TOMM20/MRPL50/CRAT/TRAF3IP3/FBXL4/MRPL23/COX7A2/IKBKE/NDUFC1/TUFM/HINT2/CHCHD3/SLC39A9/COQ9/USP30/MRPL9/SLC25A36/MRPS30/COX6B1/TY…
GOCC_GABA_ERGIC_SYNAPSE	GOCC_GABA_ERGIC_SYNAPSE	34	0.586585	2.04233	9.88952e-05	0.0189062	0.0177242	2021	tags=68%, list=30%, signal=48%	GAD1/CDH10/LRFN5/SV2A/MDGA1/SLITRK3/CSPG5/GABRR2/NPY/NLGN4Y/KCND3/DISC1/GABRB1/CNTN5/LRRTM2/CTBP2/CDH13/DRD1/ADRA2A/CALB1/GAD2/GAP43/GABRR1
GOMF_G_PROTEIN_COUPLED_RECEPTOR_ACTIVITY	GOMF_G_PROTEIN_COUPLED_RECEPTOR_ACTIVITY	217	0.330934	1.62303	0.000132324	0.0242428	0.0227272	1920	tags=41%, list=29%, signal=31%	FZD2/GPR87/FZD8/RHO/OR2W1/GPR15/CHRM1/OXER1/LHCGR/OR2M4/GPR83/TAAR2/GPR3/GPR32/NMUR1/OR2L13/FFAR3/NMUR2/OR5I1/MAS1L/ADRB3/TAS2R9/NMBR/OR2H1/TAS2R50/OR1I1/GNAT2/ADRA1A/FZD9/GPR75/OR7C2/SORCS2/SPHK2/GRM3/MTNR1B/OPN4/NPY/TAS2R3/OR10H3/TAS2R10/SCTR/OR12D3/DRD5/HCRTR1/HTR1D/CELSR3/OR2C3/OR10H2/BDKRB1/GRM6/TAS2R7/DRD4/GABRB1/HTR1A/PTGDR/MC5R/ADRA2C/FPR1/FZD4/GPR161/GPR78/OR10A5/CASR/LGR6/OR2B3/GPR158/D…
GOCC_ORGANELLE_INNER_MEMBRANE	GOCC_ORGANELLE_INNER_MEMBRANE	179	-0.375135	-1.70689	0.000152469	0.0268162	0.0251397	1592	tags=37%, list=24%, signal=29%	CDS2/MRPS34/MRPL24/DPY19L3/COX6C/IFI6/NDUFB3/ARL6IP6/TIMM9/CHCHD1/CBX3/PLA2G4A/TMEM11/UQCRC1/SFXN4/PSEN2/PINK1/LBR/GPD2/TIMM10/TIMM17A/MPV17/COX4I2/SCO1/NDUFV3/RNF13/MRPL33/CCDC51/UCP2/NDUFB5/KCNH1/MRPL28/MRPL39/ABCB10/MRPL50/CRAT/MRPL23/COX7A2/NDUFC1/CHCHD3/COQ9/MRPL9/SLC25A36/MRPS30/COX6B1/TYMS/SDHA/MRPL1/TOR1AIP1/MRPL48/SLC25A32/DAP3/MRPL34/SLC25A20/MRPS24/MRPS33/SFXN1/TMEM186/TMEM126A/NDUFA8/…
GOMF_VITAMIN_BINDING	GOMF_VITAMIN_BINDING	69	0.454561	1.8593	0.000259688	0.0439172	0.0411715	597	tags=26%, list=9%, signal=24%	TCN1/GAD1/DDC/RHO/OGDHL/EGLN3/CRABP1/AADAT/CSAD/ALB/RLBP1/TPK1/PLOD3/PYGL/EGLN2/VDR/SHMT1/FOLR1
GOBP_EXTRACELLULAR_MATRIX_DISASSEMBLY	GOBP_EXTRACELLULAR_MATRIX_DISASSEMBLY	38	0.547762	1.95794	0.000280535	0.0456856	0.0428294	1040	tags=42%, list=16%, signal=36%	MMP12/MMP7/IL6/SH3PXD2B/ADAM8/MMP1/KLK7/KLK5/MMP13/PDPN/MMP10/KIF9/MMP2/MMP15/KLK4/ADAMTS4
GOMF_OLFACTORY_RECEPTOR_ACTIVITY	GOMF_OLFACTORY_RECEPTOR_ACTIVITY	31	0.587966	2.00553	0.000291524	0.0457796	0.0429175	2272	tags=74%, list=34%, signal=49%	OR2W1/OR2M4/OR2L13/OR5I1/OR2H1/OR1I1/OR7C2/OR10H3/OR12D3/OR2C3/OR10H2/OR10A5/OR2B3/OR2K2/OR52D1/OR11A1/OR51E1/OR2S2/OR2L2/OR12D2/OR51I2/OR51M1/OR10A4
GOBP_PROGESTERONE_METABOLIC_PROCESS	GOBP_PROGESTERONE_METABOLIC_PROCESS	10	0.800961	2.00905	0.000330493	0.0501096	0.0469768	514	tags=50%, list=8%, signal=46%	ADM/AFP/FSHB/CYP46A1/DHRS9
GOBP_REGULATION_OF_CELLULAR_RESPONSE_TO_STRESS	GOBP_REGULATION_OF_CELLULAR_RESPONSE_TO_STRESS	225	-0.336587	-1.57817	0.000394251	0.0577841	0.0541715	1432	tags=40%, list=21%, signal=32%	ZCWPW1/CCR7/SMARCA4/NPM1/CRHBP/ZMPSTE24/RNF185/SMARCC2/RB1CC1/CHCHD2/USP14/ACTR2/PPIA/EYA3/CEBPG/SMARCD3/TRRAP/PRMT1/VDAC1/BDKRB2/ERCC8/TAF6/EIF4G1/TIMELESS/SMARCE1/MAP4K4/SLC38A2/TGFB2/HERPUD1/CCDC117/HIPK3/MAP2K1/HSPA5/PINK1/MCRS1/CDKN2D/MYD88/POLQ/TP53/CXCL12/KCNK2/PTPN22/UBQLN1/MAD2L2/UBE2V2/NBR1/CCL19/RNF13/BCL7C/ARID1A/COPS5/DUSP10/ACTL6A/DYRK3/CD36/SMYD2/SF3B3/RUVBL2/HGF/FEM1B/ATR/EP300/TA…
GOCC_RIBOSOME	GOCC_RIBOSOME	86	-0.435078	-1.80178	0.000434621	0.061646	0.057792	1575	tags=45%, list=23%, signal=35%	ELAVL4/MRPS34/MRPL24/RSL1D1/RPS24/RPL35/CHCHD1/BTF3/UBA52/RPL36AL/RPL13/RPL10L/EEF1A1/ASCC3/MRPL33/MRPL28/RPS2/MRPL39/RPL30/MRPL50/DHX29/RPS15A/MRPL23/ZCCHC17/MRPL9/SERP1/MRPS30/MRPL1/HSPA14/MRPL48/DAP3/MRPL34/MRPS24/MRPS33/RPL22/APOD/MRPS28/NDUFA7/MRPL46
GOMF_NUCLEOBASE_CONTAINING_COMPOUND_KINASE_ACTIVITY	GOMF_NUCLEOBASE_CONTAINING_COMPOUND_KINASE_ACTIVITY	16	-0.721892	-2.00786	0.000530514	0.0669406	0.0627555	768	tags=50%, list=11%, signal=44%	AK1/ADK/DLG2/NME7/DCK/CASK/NME5/NOL9
GOMF_STRUCTURAL_CONSTITUENT_OF_SKIN_EPIDERMIS	GOMF_STRUCTURAL_CONSTITUENT_OF_SKIN_EPIDERMIS	10	0.789246	1.97966	0.00050632	0.0669406	0.0627555	208	tags=40%, list=3%, signal=39%	KRT6A/KRT5/KRT6B/KRT3
GOBP_DOUBLE_STRAND_BREAK_REPAIR	GOBP_DOUBLE_STRAND_BREAK_REPAIR	99	-0.418143	-1.77088	0.000563293	0.0669406	0.0627555	1863	tags=48%, list=28%, signal=36%	HMGB2/XRCC6/ZCWPW1/SMARCA4/NSMCE1/SMARCC2/POLB/ACTR2/ZFYVE26/EYA3/CIB1/SMARCD3/TRRAP/UVRAG/RAD54B/ERCC8/TIMELESS/SMARCE1/POLQ/TP53/MAD2L2/UBE2V2/PSMD14/MSH2/BCL7C/ARID1A/PRPF19/ACTL6A/MCM6/RBBP8/RUVBL2/DTX3L/ATR/BRD8/MCM7/FIGNL1/DCLRE1A/VPS72/YY1/RPA2/TERF2IP/CHEK1/MCM4/TDP1/HUS1/SIRT1/ACTR8/MCM2
GOCC_MITOCHONDRIAL_PROTEIN_CONTAINING_COMPLEX	GOCC_MITOCHONDRIAL_PROTEIN_CONTAINING_COMPLEX	105	-0.411073	-1.75201	0.000545986	0.0669406	0.0627555	1571	tags=37%, list=23%, signal=29%	MRPS34/MRPL24/COX6C/NDUFB3/VDAC1/TIMM9/CHCHD1/UQCRC1/TIMM10/TIMM17A/COX4I2/NDUFV3/MRPL33/NDUFB5/MRPL28/PPIF/MRPL39/TOMM20/MRPL50/MRPL23/COX7A2/NDUFC1/CHCHD3/MRPL9/MRPS30/COX6B1/SDHA/MRPL1/BAX/MRPL48/DAP3/MRPL34/MRPS24/MRPS33/NDUFA8/UQCRB/MRPS28/NDUFA7/MRPL46
GOBP_EPIDERMAL_CELL_DIFFERENTIATION	GOBP_EPIDERMAL_CELL_DIFFERENTIATION	95	0.406271	1.74133	0.000537377	0.0669406	0.0627555	992	tags=29%, list=15%, signal=25%	KRT6A/KRT14/KRT5/KRT6B/IRF6/KRT16/KRT17/EXPH5/KRT3/TRIM16/CDSN/KLK5/CFLAR/SAV1/RBPJ/TGM1/VDR/NFKBIZ/EPHA2/ERCC3/KCNQ1/CDH3/TGM3/SPRR4/ZFP36/KRT4/CASP14/LCE3D
GOBP_HUMORAL_IMMUNE_RESPONSE	GOBP_HUMORAL_IMMUNE_RESPONSE	98	0.398092	1.71854	0.00055668	0.0669406	0.0627555	1000	tags=29%, list=15%, signal=25%	KRT6A/IL6/S100A9/C6/CAMP/FCER2/IFNA21/C9/KLK7/KLK5/LTF/DEFB127/HLA-DRB1/PGLYRP3/RBPJ/C1RL/DEFB118/IFNA7/TFEB/CXCL6/PGC/S100A12/DEFB126/FCGR2B/C4BPA/BCL3/HRG/IL1B
GOBP_CELLULAR_RESPONSE_TO_IONIZING_RADIATION	GOBP_CELLULAR_RESPONSE_TO_IONIZING_RADIATION	28	-0.607048	-1.97111	0.000682527	0.0750268	0.0703362	469	tags=54%, list=7%, signal=50%	XRCC6/TLK2/ZMPSTE24/TANK/NET1/YAP1/TP53/ATR/FIGNL1/SFRP2/GATA3/SFRP1/TSPYL5/HUS1/SIRT1
GOBP_PROTEIN_LOCALIZATION_TO_ORGANELLE	GOBP_PROTEIN_LOCALIZATION_TO_ORGANELLE	355	-0.299329	-1.47334	0.000674336	0.0750268	0.0703362	1412	tags=27%, list=21%, signal=23%	IL10RA/TIMM9/HDGF/PEX12/DLG4/CALR/NVL/WDR19/RAB11A/BTF3/ZFYVE16/PRKCZ/HERPUD1/YAP1/MAN1A1/GNPTAB/FIS1/HSPA5/PINK1/MCRS1/MAPK8/SPAG5/SIX2/PLRG1/SNX10/CIZ1/TP53/TIMM10/DCP1A/TIMM17A/FBXO7/TMCO1/NUP93/MSH2/CDK5/MFSD1/IPO9/KDELR3/CCT4/PEX13/BBS1/TOMM20/ZWILCH/HOOK3/HSPA1L/LONP2/NPEPPS/POM121/PACS1/VPS37A/CD36/TNKS/IFT122/PEX1/SQSTM1/IFT140/IPO4/BBS4/RUVBL2/SEC61A2/DTX3L/UBE2L3/XPO1/CRIPT/ATR/CTCF/LZT…
GOBP_REGULATION_OF_CELL_CYCLE	GOBP_REGULATION_OF_CELL_CYCLE	406	-0.291919	-1.44872	0.000667108	0.0750268	0.0703362	1839	tags=35%, list=27%, signal=27%	SMC4/ANAPC10/BIRC3/SMARCA4/PPM1G/NPM1/PRNP/MAP3K7/IPO7/TSC1/ZMPSTE24/NR2F2/SLFN11/MLF1/SMARCC2/NUMA1/DAPK3/HPGD/GBF1/ZFYVE26/MSX2/CENPF/NUP62/SYF2/SMARCD3/TRRAP/PAXIP1/INSR/SLC6A4/KIF2C/UVRAG/PIWIL2/RHEB/ZNF703/TAF6/PPM1A/EIF4G1/METTL3/TIMELESS/CALR/FAM107A/BTG1/SMARCE1/GPNMB/RAB11A/CRLF3/TGFB2/PBX1/SFN/CUL3/MCRS1/MNAT1/RBM14/CDKN2D/SPAG5/PLRG1/UHRF2/TP53/LIN9/CDK7/TRIM35/MAD2L2/CDCA2/PLSCR1/PKMY…
GOMF_STRUCTURAL_CONSTITUENT_OF_CYTOSKELETON	GOMF_STRUCTURAL_CONSTITUENT_OF_CYTOSKELETON	43	0.50707	1.85803	0.000765386	0.0820829	0.0769512	770	tags=35%, list=11%, signal=31%	KRT6A/KRT14/KRT5/KRT6B/ACTA1/KRT9/KRT16/KRT15/ACTL6B/HLA-DRB1/INA/TUBG2/SPTBN4/NEFL/SORBS2
GOCC_MITOCHONDRIAL_MATRIX	GOCC_MITOCHONDRIAL_MATRIX	175	-0.348714	-1.58	0.000898683	0.0922953	0.0865251	1161	tags=28%, list=17%, signal=24%	ACSM1/ALDH2/TP53/LIAS/GSR/COASY/TRUB2/MRPL33/MRPL28/PPIF/OAT/PCCB/MRPL39/MRPL50/ABHD10/SIRT3/HSPA1L/LIPT1/ISCA2/MRPL23/POLDIP2/TFAM/TUFM/ACAD8/FDX1/AUH/MRPL9/MRPS30/TYMS/MRPL1/PARK7/DLST/MRPL48/DAP3/MRPL34/CCNB1/MRPS24/MRPS33/PRDX3/HSPE1/PDSS1/ACO2/OXCT1/NUDT13/ISCA1/MRPS28/NDUFA7/MRPL46/STYXL1
GOBP_PEPTIDE_METABOLIC_PROCESS	GOBP_PEPTIDE_METABOLIC_PROCESS	297	-0.308504	-1.493	0.000902592	0.0922953	0.0865251	1575	tags=32%, list=23%, signal=26%	ELAVL4/MRPS34/NCL/MRPL24/SLC1A2/PRMT1/PIWIL2/DNPEP/GCLC/SSB/RPS24/EIF4G1/RPL35/METTL3/CHCHD1/CALR/APEH/ATF4/FARSB/PTRH1/UBA52/PSEN2/PINK1/ILF3/ZNF540/KHDRBS1/RPL36AL/RPL13/IGF2BP3/ELP3/DCP1A/RPL10L/EEF1A1/CASP3/ASCC3/BTG2/TRUB2/MRPL33/TRIP4/ITGA2/MRPL28/UHMK1/RPS2/COPS5/CSNK2A1/MRPL39/RPL30/BIN1/LRRC47/ELAC1/MRPL50/CPXM2/DHX29/RPS15A/SLC30A5/CCL5/EIF2B2/CPEB2/NPEPPS/MRPL23/EIF4EBP2/CNOT6/TUFM/APH…
GOBP_ORGAN_OR_TISSUE_SPECIFIC_IMMUNE_RESPONSE	GOBP_ORGAN_OR_TISSUE_SPECIFIC_IMMUNE_RESPONSE	11	0.753751	1.95833	0.000980987	0.0958533	0.0898607	998	tags=55%, list=15%, signal=47%	IL6/CAMP/LTF/FFAR3/IL6R/GP2
GOBP_CELL_DIVISION	GOBP_CELL_DIVISION	233	-0.325043	-1.53341	0.000973923	0.0958533	0.0898607	1218	tags=24%, list=18%, signal=20%	SFN/CUL3/FBXL7/SPAG5/CDK7/MAD2L2/CDCA2/ANLN/KIF11/PPP1CB/EPB41/FUT10/CDK5/HTR2B/MYH10/CDCA8/CDC23/KIF23/ZWILCH/TGFB3/DYRK3/CDK4/CABLES1/RBBP8/POLDIP2/MAD2L1/RACGAP1/TNKS/BBS4/RCC1/MLLT3/GIT1/DCTN3/SOX17/DCLRE1A/MAPRE1/CCNB1/SFRP2/EXOC6/CCNE2/PRC1/NUF2/CHMP7/IGF1R/EXOC8/WWTR1/NEK4/TOP2A/CUZD1/CEP55/EREG/MBIP/PDGFD/ACTR8/FZD7/THBS4
GOBP_PYRIMIDINE_RIBONUCLEOTIDE_BIOSYNTHETIC_PROCESS	GOBP_PYRIMIDINE_RIBONUCLEOTIDE_BIOSYNTHETIC_PROCESS	13	-0.730312	-1.9427	0.00104904	0.100274	0.0940054	243	tags=31%, list=4%, signal=30%	NME7/DCK/UMPS/NME5
GOCC_RIBOSOMAL_SUBUNIT	GOCC_RIBOSOMAL_SUBUNIT	66	-0.456782	-1.80556	0.00109336	0.102288	0.0958927	1571	tags=47%, list=23%, signal=36%	MRPS34/MRPL24/RSL1D1/RPS24/RPL35/CHCHD1/UBA52/RPL36AL/RPL13/RPL10L/MRPL33/MRPL28/RPS2/MRPL39/RPL30/MRPL50/DHX29/RPS15A/MRPL23/ZCCHC17/MRPL9/MRPS30/MRPL1/MRPL48/DAP3/MRPL34/MRPS24/MRPS33/RPL22/MRPS28/MRPL46
GOBP_MITOCHONDRIAL_TRANSLATION	GOBP_MITOCHONDRIAL_TRANSLATION	53	-0.487122	-1.82933	0.00114395	0.10415	0.0976383	1023	tags=34%, list=15%, signal=29%	TRUB2/MRPL33/MRPL28/MRPL39/MRPL50/MRPL23/TUFM/MRPL9/MRPS30/MRPL1/MRPL48/DAP3/MRPL34/MRPS24/MRPS33/MRPS28/NDUFA7/MRPL46
GOBP_DEFENSE_RESPONSE_TO_GRAM_NEGATIVE_BACTERIUM	GOBP_DEFENSE_RESPONSE_TO_GRAM_NEGATIVE_BACTERIUM	32	0.522809	1.79893	0.00116064	0.10415	0.0976383	986	tags=34%, list=15%, signal=29%	IL6/CAMP/LTF/DEFB127/DEFB118/CXCL6/NFKBIZ/DEFB126/IL6R/SERPINE1/TNFRSF14
GOCC_ORGANELLAR_RIBOSOME	GOCC_ORGANELLAR_RIBOSOME	40	-0.522791	-1.82073	0.00124866	0.108457	0.101676	1007	tags=40%, list=15%, signal=34%	MRPL33/MRPL28/MRPL39/MRPL50/MRPL23/MRPL9/MRPS30/MRPL1/MRPL48/DAP3/MRPL34/MRPS24/MRPS33/MRPS28/NDUFA7/MRPL46
GOBP_DEFENSE_RESPONSE_TO_BACTERIUM	GOBP_DEFENSE_RESPONSE_TO_BACTERIUM	115	0.365629	1.63645	0.00128264	0.108457	0.101676	1042	tags=30%, list=16%, signal=25%	KRT6A/EMILIN1/IL6/S100A9/CRP/CAMP/VGF/KLK7/KLK5/LTF/DEFB127/PGLYRP3/RBPJ/DEFB118/RAG2/TFEB/S100A8/CXCL6/NFKBIZ/LACRT/EPHA2/PGC/S100A12/DEFB126/IL6R/SERPINE1/HTN1/DEFB125/DEFB129/BCL3/FCGR1A/TNFRSF14/IL1B/FOXP1
GOBP_CHROMOSOME_ORGANIZATION	GOBP_CHROMOSOME_ORGANIZATION	205	-0.338228	-1.56838	0.00126683	0.108457	0.101676	1863	tags=39%, list=28%, signal=29%	HMGB2/GEM/XRCC6/ZCWPW1/SMC4/PHF13/SMARCA4/ZMPSTE24/NSMCE1/SMARCC2/NUMA1/CENPA/SETDB1/CENPF/NUP62/SMARCD3/LSM14A/KIF2C/SMG1/RAD54B/EHMT2/SMC3/EXO1/SMARCE1/RAB11A/MLH3/CUL3/MCRS1/MNAT1/SPAG5/POLQ/TP53/MAD2L2/NAV2/ASCC3/KIF11/NPPC/MSH2/BCL7C/ARID1A/CDCA8/CCT4/CDC23/KIF23/RFC5/ZWILCH/ACTL6A/MCM6/HSPA2/TUBG1/POLDIP2/MAD2L1/RACGAP1/TNKS/HAT1/DRG1/MSH6/RUVBL2/ATR/CTCF/MCM7/MAPRE1/CCNB1/YY1/RPA2/CCNE2/TE…
GOMF_SINGLE_STRANDED_DNA_BINDING	GOMF_SINGLE_STRANDED_DNA_BINDING	40	-0.517695	-1.80298	0.00138275	0.111904	0.104908	1435	tags=40%, list=21%, signal=32%	POLR2H/PURB/MCM10/TP53/MSH2/NOL12/MCM6/WBP11/PARK7/MCM7/RPA2/TERF2IP/MCM4/TDP1/MCM2/MAPT
GOBP_REGULATION_OF_DNA_REPAIR	GOBP_REGULATION_OF_DNA_REPAIR	63	-0.456955	-1.7795	0.00139976	0.111904	0.104908	1845	tags=57%, list=28%, signal=42%	ZCWPW1/SMARCA4/SMARCC2/ACTR2/EYA3/CEBPG/SMARCD3/TRRAP/ERCC8/TAF6/TIMELESS/SMARCE1/CCDC117/MCRS1/POLQ/MAD2L2/UBE2V2/BCL7C/ARID1A/ACTL6A/SF3B3/RUVBL2/ATR/TAF5/BRD8/FIGNL1/VPS72/IER3/YY1/RPA2/TERF2IP/CHEK1/TAF9/FGF10/SIRT1/ACTR8
GOBP_PEPTIDE_BIOSYNTHETIC_PROCESS	GOBP_PEPTIDE_BIOSYNTHETIC_PROCESS	244	-0.317	-1.49979	0.0013964	0.111904	0.104908	1575	tags=34%, list=23%, signal=27%	LSM14A/ELAVL4/MRPS34/NCL/MRPL24/SLC1A2/PRMT1/PIWIL2/GCLC/SSB/RPS24/EIF4G1/RPL35/METTL3/CHCHD1/CALR/APEH/ATF4/FARSB/PTRH1/UBA52/PINK1/ILF3/ZNF540/KHDRBS1/RPL36AL/RPL13/IGF2BP3/ELP3/DCP1A/RPL10L/EEF1A1/ASCC3/BTG2/TRUB2/MRPL33/TRIP4/ITGA2/MRPL28/UHMK1/RPS2/COPS5/CSNK2A1/MRPL39/RPL30/LRRC47/ELAC1/MRPL50/DHX29/RPS15A/CCL5/EIF2B2/CPEB2/MRPL23/EIF4EBP2/CNOT6/TUFM/DRG1/MRPL9/SERP1/CHAC2/MRPS30/TYMS/MRPL1…
GOBP_REGULATION_OF_MUSCLE_CELL_DIFFERENTIATION	GOBP_REGULATION_OF_MUSCLE_CELL_DIFFERENTIATION	55	-0.466125	-1.76455	0.00142889	0.112193	0.105179	715	tags=25%, list=11%, signal=23%	BMPR1A/HDAC1/CEACAM5/FBXO22/MAML1/YY1/OLFM2/NLN/IGF1/PI16/EREG/RGS4/SIRT1/FZD7
GOMF_STRUCTURAL_CONSTITUENT_OF_RIBOSOME	GOMF_STRUCTURAL_CONSTITUENT_OF_RIBOSOME	53	-0.478452	-1.79676	0.00158835	0.122526	0.114866	1571	tags=45%, list=23%, signal=35%	MRPS34/MRPL24/RPS24/RPL35/UBA52/RPL36AL/RPL13/RPL10L/MRPL33/MRPL28/RPS2/RPL30/RPS15A/MRPL23/MRPL9/MRPS30/MRPL1/DAP3/MRPL34/MRPS24/MRPS33/RPL22/NDUFA7/MRPL46
GOBP_LYMPH_VESSEL_MORPHOGENESIS	GOBP_LYMPH_VESSEL_MORPHOGENESIS	15	0.687804	1.95698	0.00168297	0.124964	0.117152	1843	tags=73%, list=27%, signal=53%	VEGFC/PTPN14/PKD1/PDPN/PROX1/EPHA2/LGALS8/FGF2/CLEC14A/ACVR2B/VASH1
GOBP_CORONARY_VASCULATURE_DEVELOPMENT	GOBP_CORONARY_VASCULATURE_DEVELOPMENT	19	0.632205	1.894	0.00179048	0.124964	0.117152	1562	tags=63%, list=23%, signal=49%	SNX17/SMAD6/HAND2/MESP1/ACE/ADAMTS6/SUFU/BMP4/MEGF8/GATA6/FGF2/MMP21
GOBP_ANTIMICROBIAL_HUMORAL_IMMUNE_RESPONSE_MEDIATED_BY_ANTIMICROBIAL_PEPTIDE	GOBP_ANTIMICROBIAL_HUMORAL_IMMUNE_RESPONSE_MEDIATED_BY_ANTIMICROBIAL_PEPTIDE	27	0.566772	1.86615	0.00175621	0.124964	0.117152	953	tags=52%, list=14%, signal=45%	KRT6A/S100A9/CAMP/KLK7/KLK5/LTF/DEFB127/PGLYRP3/DEFB118/CXCL6/PGC/S100A12/DEFB126/HRG
GOCC_LARGE_RIBOSOMAL_SUBUNIT	GOCC_LARGE_RIBOSOMAL_SUBUNIT	40	-0.511744	-1.78225	0.00170119	0.124964	0.117152	1563	tags=52%, list=23%, signal=41%	MRPL24/RSL1D1/RPL35/UBA52/RPL36AL/RPL13/RPL10L/MRPL33/MRPL28/MRPL39/RPL30/MRPL50/MRPL23/ZCCHC17/MRPL9/MRPS30/MRPL1/MRPL48/MRPL34/RPL22/MRPL46
GOBP_REGULATION_OF_PROTEIN_STABILITY	GOBP_REGULATION_OF_PROTEIN_STABILITY	120	-0.388091	-1.68119	0.00171083	0.124964	0.117152	1427	tags=34%, list=21%, signal=27%	IFI30/PIM1/GOLGA7/CALR/FAM107A/PARVA/PFN2/CUL3/PINK1/KHDRBS1/TP53/CDK7/FBXO7/CASP3/ASPH/DPM3/PFDN2/MFSD1/PFDN6/CSNK2A1/DDI2/CCT4/PTEN/NEDD4L/TMEM25/PDCL3/RUVBL2/DPM2/EP300/PARK7/SOX17/BTRC/DAD1/GNAQ/HIP1/STK3/IGF1/TAF9/SIRT1/CSN3/ATP1B1
GOBP_EPITHELIUM_DEVELOPMENT	GOBP_EPITHELIUM_DEVELOPMENT	498	0.256864	1.37502	0.00177907	0.124964	0.117152	1662	tags=34%, list=25%, signal=27%	ADM/KRT6A/KRT14/MMP12/KRT5/RAPGEF3/KRT6B/E2F4/KRT9/TMEFF2/IRF6/SOX11/FST/KRT16/ALOX12B/FZD2/ATOH8/KRT15/KRT17/SMAD6/HAND1/EXPH5/TBX2/HSF4/CLDN4/CCND1/INHBA/HBEGF/VEGFC/KRT3/TRIM16/SERPINB5/RCN3/HAND2/NKX3-1/MESP1/PLXNA1/CDSN/PKD1/STAT6/PDE2A/DVL3/SIM1/KLK5/WNT10B/ACAT1/CFLAR/SAV1/PDPN/RBPJ/HIF1A/BASP1/SEMA3E/IRX1/TGM1/WNT11/DAB2/BMPER/DHRS9/NAGLU/CDH5/SMAD4/ALOXE3/PLOD3/VDR/FOLR1/PROX1/PHLDB2/SIR…
GOMF_METALLOENDOPEPTIDASE_ACTIVITY	GOMF_METALLOENDOPEPTIDASE_ACTIVITY	59	0.430218	1.71551	0.00194566	0.133673	0.125316	1289	tags=36%, list=19%, signal=29%	MMP12/MMP7/ADAM32/ADAM8/ADAMTS20/MMP1/BMP1/KLK7/MMP23B/MMP13/KEL/MMP10/MMP2/MMP15/ACE/ADAMTS6/ADAMTS4/MMP8/ADAMTS16/ADAM9/ADAM20
GOCC_NUCLEOLUS	GOCC_NUCLEOLUS	334	-0.287947	-1.40725	0.00197631	0.13369	0.125332	1207	tags=25%, list=18%, signal=21%	MCRS1/RBM14/ILF3/PLRG1/TP53/CDK7/RPL13/ELP3/PLSCR1/PKMYT1/EEF1A1/FCF1/PPP1CB/MXI1/ZNF641/ISG20L2/RPS2/RRN3/CDCA8/NEK11/SSRP1/C1orf131/RPS15A/SLC30A5/NOL12/TSPYL1/CDK4/POLR2L/S100A16/IFI35/MRPL23/THAP1/ZCCHC17/TOE1/ZC3H14/POP7/ZNF146/SF3B3/RERG/POLR3K/XPO1/ZBTB11/CTCF/KLHL7/SDHA/TAF5/DDB1/PPAN/SCD/MCM7/NOVA1/L3MBTL3/DCTN3/PAFAH1B2/NOL8/DCLRE1A/RBM7/GTF3C3/STAU2/PWP1/SESN1/PPM1B/RBBP5/NOLC1/WDR3/NR…
GOBP_NUCLEUS_ORGANIZATION	GOBP_NUCLEUS_ORGANIZATION	52	-0.465926	-1.74334	0.00201286	0.134099	0.125716	1052	tags=31%, list=16%, signal=26%	NUP93/RRN3/BIN1/TMF1/DYRK3/RCC1/SRPK1/TOR1AIP1/TBPL1/NOLC1/CHEK1/NUP35/NUP155/CHMP7/CEP55/SIRT1
GOBP_PYRIMIDINE_NUCLEOTIDE_BIOSYNTHETIC_PROCESS	GOBP_PYRIMIDINE_NUCLEOTIDE_BIOSYNTHETIC_PROCESS	16	-0.683393	-1.90078	0.00225296	0.140654	0.13186	462	tags=38%, list=7%, signal=35%	TYMS/TBPL1/NME7/DCK/UMPS/NME5
GOBP_RECEPTOR_METABOLIC_PROCESS	GOBP_RECEPTOR_METABOLIC_PROCESS	32	-0.525843	-1.75296	0.0022687	0.140654	0.13186	1553	tags=47%, list=23%, signal=36%	UVRAG/PEX12/BVES/EHD3/MTMR2/CDK5/FNTA/TRAT1/PEX1/NSF/DTX3L/PLEKHA3/VAMP3/LMTK2/SORL1
GOCC_CHROMOSOMAL_REGION	GOCC_CHROMOSOMAL_REGION	123	-0.378838	-1.64713	0.00225214	0.140654	0.13186	1894	tags=44%, list=28%, signal=32%	EZH2/DAXX/XRCC6/GATAD2B/SMC4/SMARCA4/NSMCE1/SMARCC2/CENPA/ATF7/CENPF/KIF2C/UVRAG/SSB/CKAP5/SMC3/SMARCE1/CBX3/CBX5/PSEN2/SPAG5/UHRF2/PPP1CB/MSH2/BAZ1A/CDCA8/PPP2CA/ZWILCH/ACTL6A/MCM6/C9orf78/SUV39H2/MAD2L1/TNKS/HAT1/XPO1/ATR/CTCF/DDB1/MCM7/DCTN3/CCNB1/POLR2B/RPA2/PPP2CB/TERF2IP/CHEK1/MCM4/NUP160/NUF2/DYNC1I1/CHMP7/TOP2A/MCM2
GOMF_CYTOKINE_ACTIVITY	GOMF_CYTOKINE_ACTIVITY	104	0.355887	1.55136	0.00218128	0.140654	0.13186	1256	tags=30%, list=19%, signal=25%	SCGB3A1/IL6/IL17B/CCL16/LEFTY2/INHBA/FAM3D/IFNA21/BMP1/GREM2/WNT10B/CMTM2/WNT11/IFNA7/CXCL6/GDF10/CCL24/CX3CL1/CCL17/IL11/CER1/IL1B/IL17C/TNFSF15/TNFSF14/SCG2/BMP4/CCL23/C5/SECTM1/IL2
GOBP_MITOTIC_CELL_CYCLE	GOBP_MITOTIC_CELL_CYCLE	333	-0.296055	-1.44493	0.00227119	0.140654	0.13186	1766	tags=33%, list=26%, signal=25%	ZMPSTE24/DNM2/SLFN11/TUBGCP2/RNF2/SMARCC2/NUMA1/DAPK3/CENPA/GBF1/ZFYVE26/CENPF/NUP62/CIB1/TBCE/SYF2/SMARCD3/INSR/LSM14A/VRK1/KIF2C/CKAP5/SMC3/EIF4G1/IQGAP3/FAM107A/BTG1/SMARCE1/GPNMB/RAB11A/CRLF3/PBX1/CUL3/CUL5/MNAT1/FBXL7/CDKN2D/SPAG5/KHDRBS1/PLRG1/TP53/CDK7/TRIM35/MAD2L2/CDCA2/PKMYT1/FBXO7/ANLN/KIF11/BTG2/MSH2/BCL7C/CDK5/ARID1A/MYH10/CDCA8/PPP2CA/PTEN/NEK11/CDC23/PPME1/KIF23/ZWILCH/ACTL6A/MCM6/…
GOCC_A_BAND	GOCC_A_BAND	18	0.631986	1.86203	0.00252134	0.153977	0.144351	1093	tags=50%, list=16%, signal=42%	MYOM3/MYL4/DST/CMYA5/MYBPC3/OBSCN/LMOD3/TRIM63/PPP2R5A
GOBP_POSITIVE_REGULATION_OF_EXTRACELLULAR_MATRIX_ORGANIZATION	GOBP_POSITIVE_REGULATION_OF_EXTRACELLULAR_MATRIX_ORGANIZATION	14	0.669114	1.86669	0.00271531	0.159189	0.149237	635	tags=43%, list=9%, signal=39%	EMILIN1/IL6/CFLAR/PDPN/PHLDB1/PHLDB2
GOBP_CELLULAR_RESPONSE_TO_KETONE	GOBP_CELLULAR_RESPONSE_TO_KETONE	50	-0.463577	-1.7213	0.00270408	0.159189	0.149237	888	tags=30%, list=13%, signal=26%	ADCY6/ADCY1/GNG2/CDK4/TNC/SLC39A9/FDX1/PTGER2/PARK7/PRKAA2/FBP1/SFRP1/IGF1R/JAK2/SIRT1
GOBP_PROTEIN_STABILIZATION	GOBP_PROTEIN_STABILIZATION	79	-0.407153	-1.65921	0.00269933	0.159189	0.149237	1483	tags=35%, list=22%, signal=28%	STX12/IFI30/PIM1/GOLGA7/CALR/PARVA/PFN2/PINK1/TP53/CDK7/PFDN2/MFSD1/PFDN6/CSNK2A1/CCT4/PTEN/PDCL3/RUVBL2/EP300/PARK7/SOX17/GNAQ/HIP1/STK3/IGF1/TAF9/CSN3/ATP1B1
GOCC_MITOCHONDRIAL_LARGE_RIBOSOMAL_SUBUNIT	GOCC_MITOCHONDRIAL_LARGE_RIBOSOMAL_SUBUNIT	23	-0.601062	-1.87392	0.00296929	0.163032	0.152839	1007	tags=48%, list=15%, signal=41%	MRPL33/MRPL28/MRPL39/MRPL50/MRPL23/MRPL9/MRPS30/MRPL1/MRPL48/MRPL34/MRPL46
GOBP_CELL_AGGREGATION	GOBP_CELL_AGGREGATION	11	0.714369	1.85601	0.00304039	0.163032	0.152839	971	tags=64%, list=14%, signal=55%	PKD1/COL11A1/BMP1/MPZ/LTF/COL2A1/OTOR
GOBP_C21_STEROID_HORMONE_METABOLIC_PROCESS	GOBP_C21_STEROID_HORMONE_METABOLIC_PROCESS	20	0.585848	1.77134	0.00300725	0.163032	0.152839	815	tags=35%, list=12%, signal=31%	ADM/AFP/FSHB/CYP46A1/DAB2/DHRS9/AKR1B1
GOBP_REGULATION_OF_DNA_REPLICATION	GOBP_REGULATION_OF_DNA_REPLICATION	48	-0.476793	-1.75301	0.00298504	0.163032	0.152839	1413	tags=44%, list=21%, signal=35%	EHMT2/SMC3/TIMELESS/S100A11/MCRS1/CIZ1/TP53/BAZ1A/ID3/PPP2CA/RFC5/ACTL6A/MCM6/RUVBL2/ATR/MCM7/YY1/MCM4/EREG/ACTR8/MCM2
GOBP_DNA_REPLICATION	GOBP_DNA_REPLICATION	92	-0.400687	-1.67657	0.0029766	0.163032	0.152839	1413	tags=35%, list=21%, signal=28%	EHMT2/SMC3/TIMELESS/MCM10/S100A11/MCRS1/CIZ1/POLQ/TP53/BAZ1A/ID3/PPP2CA/SSRP1/KIN/RFC5/ACTL6A/MCM6/RBBP8/POLD3/RUVBL2/ATR/MCM7/YY1/RPA2/CCNE2/CHEK1/MCM4/DTL/EREG/PRIM1/ACTR8/MCM2
GOMF_ACYLTRANSFERASE_ACTIVITY_TRANSFERRING_GROUPS_OTHER_THAN_AMINO_ACYL_GROUPS	GOMF_ACYLTRANSFERASE_ACTIVITY_TRANSFERRING_GROUPS_OTHER_THAN_AMINO_ACYL_GROUPS	79	-0.405944	-1.65428	0.0028933	0.163032	0.152839	1871	tags=51%, list=28%, signal=37%	ABHD5/ELOVL4/GNPAT/PAFAH2/ZDHHC11/ZDHHC18/DLAT/SPTLC2/OXSM/LPGAT1/ARRB1/AGPAT3/GNPNAT1/ZDHHC23/SMARCE1/PLA2G4A/MBOAT1/CROT/FASN/ACSM1/ELP3/ZDHHC12/BAZ1A/NAT1/ELOVL5/CRAT/LIPT1/YKT6/SOAT1/ELOVL2/HAT1/EP300/DLST/PAFAH1B2/ZDHHC21/TAF9/ZDHHC2/SIRT1/GPAM/CASD1
GOCC_TRANSFERASE_COMPLEX_TRANSFERRING_PHOSPHORUS_CONTAINING_GROUPS	GOCC_TRANSFERASE_COMPLEX_TRANSFERRING_PHOSPHORUS_CONTAINING_GROUPS	108	-0.373679	-1.59663	0.00299785	0.163032	0.152839	1635	tags=39%, list=24%, signal=30%	TRRAP/PRKAG2/POLR2F/INSR/TANK/UVRAG/SOCS5/POLR2H/TAF6/PRKCZ/MNAT1/CDKN2D/CDK7/MAD2L2/GTF2E2/POLR2C/CDK5/CSNK2A1/SOCS6/PRKCI/CDK4/POLR2L/IRS1/IKBKE/CCNC/POLD3/POLR3K/PRKAR2A/POLR2J/TAF5/PRKAA2/SOCS4/CCNB1/TBPL1/POLR2D/CTR9/POLR2B/CCNE2/GTF2E1/IGF1R/TAF9/PRIM1
GOBP_DNA_STRAND_ELONGATION	GOBP_DNA_STRAND_ELONGATION	14	-0.673824	-1.81612	0.00316142	0.167479	0.157009	773	tags=57%, list=12%, signal=51%	MCRS1/ACTL6A/POLD3/RUVBL2/MCM7/YY1/MCM4/ACTR8
GOCC_METHYLTRANSFERASE_COMPLEX	GOCC_METHYLTRANSFERASE_COMPLEX	26	-0.573615	-1.82309	0.00328309	0.171854	0.16111	1894	tags=73%, list=28%, signal=53%	PRMT5/EZH2/ERH/RNF2/PAXIP1/PRMT1/TAF6/METTL3/CBX5/SNRPD1/MCRS1/CLNS1A/SNRPD3/ASH2L/RUVBL2/EED/RBBP5/TAF9/UTY
GOBP_INTERFERON_ALPHA_PRODUCTION	GOBP_INTERFERON_ALPHA_PRODUCTION	11	0.711129	1.8476	0.00337206	0.174435	0.163529	869	tags=36%, list=13%, signal=32%	MMP12/DHX9/NMBR/PTPRS
GOBP_PROTEIN_DEACETYLATION	GOBP_PROTEIN_DEACETYLATION	20	-0.585165	-1.74823	0.00344835	0.175941	0.164941	952	tags=45%, list=14%, signal=39%	NDN/FNTA/SIRT3/HDAC1/EP300/PRKAA2/MBIP/SIRT1/MAPT
GOMF_ACYLTRANSFERASE_ACTIVITY	GOMF_ACYLTRANSFERASE_ACTIVITY	254	-0.303002	-1.44408	0.00348121	0.175941	0.164941	1584	tags=36%, list=24%, signal=28%	RNF2/NSMCE1/PAFAH2/RNF185/ZDHHC11/ZDHHC18/TRIM58/DLAT/SPTLC2/TRAF6/TRIM45/VPS11/KCTD13/TMEM68/FBXO11/OXSM/PCGF5/RBX1/LPGAT1/ARRB1/ERCC8/AGPAT3/PEX12/RNF38/GNPNAT1/ZDHHC23/ATE1/SMARCE1/PLA2G4A/MBOAT1/UBE3B/UBE2J1/CROT/CUL3/CUL5/FASN/UHRF2/ACSM1/ELP3/TRIM35/HECTD1/FBXO7/HACE1/RNF13/TRIP12/ZDHHC12/FBXO3/BAZ1A/RNF7/PRPF19/NAT1/ARIH1/ELOVL5/CDC23/NEDD4L/UBE2D1/TRIM26/CRAT/UBE2H/UBE2W/UBE2L6/LIPT1/YKT6…
GOBP_LYMPH_VESSEL_DEVELOPMENT	GOBP_LYMPH_VESSEL_DEVELOPMENT	16	0.647159	1.85748	0.00360038	0.176309	0.165287	1843	tags=69%, list=27%, signal=50%	VEGFC/PTPN14/PKD1/PDPN/PROX1/EPHA2/LGALS8/FGF2/CLEC14A/ACVR2B/VASH1
GOMF_PHOSPHOTRANSFERASE_ACTIVITY_PHOSPHATE_GROUP_AS_ACCEPTOR	GOMF_PHOSPHOTRANSFERASE_ACTIVITY_PHOSPHATE_GROUP_AS_ACCEPTOR	11	-0.714751	-1.80255	0.00368898	0.176309	0.165287	768	tags=55%, list=11%, signal=48%	AK1/PMVK/DLG2/NME7/CASK/NME5
GOBP_ANTIMICROBIAL_HUMORAL_RESPONSE	GOBP_ANTIMICROBIAL_HUMORAL_RESPONSE	35	0.507565	1.78671	0.00357739	0.176309	0.165287	953	tags=43%, list=14%, signal=37%	KRT6A/S100A9/CAMP/KLK7/KLK5/LTF/DEFB127/PGLYRP3/DEFB118/CXCL6/PGC/S100A12/DEFB126/BCL3/HRG
GOBP_REGULATION_OF_CELLULAR_RESPONSE_TO_HEAT	GOBP_REGULATION_OF_CELLULAR_RESPONSE_TO_HEAT	10	-0.725468	-1.77479	0.00366007	0.176309	0.165287	469	tags=40%, list=7%, signal=37%	ATR/EP300/SIRT1/MAPT
GOBP_VASCULATURE_DEVELOPMENT	GOBP_VASCULATURE_DEVELOPMENT	305	0.271991	1.3823	0.00361669	0.176309	0.165287	1172	tags=26%, list=17%, signal=22%	ADM/EMILIN1/RAPGEF3/IL6/SNX17/CAMP/LOXL2/FZD8/SMAD6/HAND1/ADAM8/TBX2/ZC3H12A/RHOJ/VEGFC/PTPN14/HAND2/ANPEP/GPR15/NKX3-1/MESP1/ARHGAP22/PKD1/PDE2A/CALD1/CHI3L1/CFLAR/PDPN/FMNL3/RBPJ/HIF1A/SEMA3E/WNT11/PTPRM/MYO18B/BMPER/NAGLU/ID1/CDH5/FOLR1/PROX1/PGF/SIRT6/EPHA2/CCL24/CX3CL1/NOTCH4/COL3A1/KIT/EPHB1/IL6R/MMP2/SPHK2/SIX1/ACE/RNH1/SERPINE1/GJA4/ADAMTS6/HRG/ANGPT4/WASF2/PRL/NKX2-5/IL1B/UNC5B/GBX2/SEMA…
GOBP_DETECTION_OF_STIMULUS_INVOLVED_IN_SENSORY_PERCEPTION	GOBP_DETECTION_OF_STIMULUS_INVOLVED_IN_SENSORY_PERCEPTION	79	0.392111	1.64188	0.00377489	0.178475	0.167317	2116	tags=56%, list=32%, signal=39%	RHO/OR2W1/COL11A1/OR2M4/RGS9BP/OR2L13/OR5I1/TAS2R9/OR2H1/TAS2R50/OR1I1/GNAT2/KIT/OR7C2/EPHB1/KCNQ1/OPN4/GRIK2/TAS2R3/OR10H3/TAS2R10/OR12D3/OR2C3/OR10H2/GRM6/TAS2R7/OR10A5/TRPA1/TMC2/RTP1/OR2B3/CRB1/RTP3/OR2K2/TAS1R1/OR52D1/OR11A1/OR51E1/OR2S2/HPN/OR2L2/TAS2R13/OR12D2/OR51I2
GOBP_POSITIVE_REGULATION_OF_NEURAL_PRECURSOR_CELL_PROLIFERATION	GOBP_POSITIVE_REGULATION_OF_NEURAL_PRECURSOR_CELL_PROLIFERATION	22	0.589316	1.83022	0.00393178	0.181979	0.170602	1864	tags=59%, list=28%, signal=43%	VEGFC/HIF1A/PROX1/CX3CL1/FZD9/HAPLN3/DISC1/NAP1L1/FGF2/TOX/SHH/WDR62/INSM1
GOBP_TISSUE_MORPHOGENESIS	GOBP_TISSUE_MORPHOGENESIS	259	0.280289	1.39438	0.00390181	0.181979	0.170602	1553	tags=35%, list=23%, signal=28%	ADM/KRT6A/MMP12/ACTA1/TMEFF2/SOX11/FST/KRT16/FZD2/KRT17/HAND1/TBX2/INHBA/HBEGF/VEGFC/SERPINB5/HAND2/NKX3-1/MESP1/PLXNA1/PKD1/COL11A1/ZFPM1/DVL3/TBX19/PDPN/RBPJ/HIF1A/SEMA3E/IRX1/WNT11/DAB2/NAGLU/MYLK2/SMAD4/PLOD3/VDR/FOLR1/PROX1/MYBPC3/PHLDB2/SIRT6/EPHA2/RARG/NOTCH4/COL3A1/HS3ST3A1/VANGL1/MMP2/LZTS2/ARTN/SIX1/AHDC1/CEP290/PRICKLE2/IFT57/TGM3/IRX2/CSF1R/NKX2-5/GBX2/SEMA3C/FOXP1/NRP2/HOXD13/SUFU/CE…
GOCC_INO80_TYPE_COMPLEX	GOCC_INO80_TYPE_COMPLEX	11	-0.711472	-1.79428	0.00409456	0.187539	0.175814	1207	tags=73%, list=18%, signal=60%	TRRAP/MCRS1/ANP32E/ACTL6A/RUVBL2/BRD8/YY1/ACTR8
GOBP_MACROMOLECULE_DEACYLATION	GOBP_MACROMOLECULE_DEACYLATION	25	-0.560603	-1.76111	0.0042975	0.194805	0.182626	952	tags=36%, list=14%, signal=31%	FNTA/ABHD10/SIRT3/HDAC1/EP300/PRKAA2/MBIP/SIRT1/MAPT
GOBP_T_HELPER_17_CELL_DIFFERENTIATION	GOBP_T_HELPER_17_CELL_DIFFERENTIATION	15	0.654296	1.86164	0.00439467	0.195185	0.182983	785	tags=40%, list=12%, signal=35%	SLAMF6/IL6/ZC3H12A/NFKBIZ/MALT1/IL6R
GOBP_NEGATIVE_REGULATION_OF_KINASE_ACTIVITY	GOBP_NEGATIVE_REGULATION_OF_KINASE_ACTIVITY	73	-0.401087	-1.61563	0.00437451	0.195185	0.182983	1873	tags=48%, list=28%, signal=35%	HSPB1/PTPRB/DTNBP1/NPM1/IPO7/NR2F2/PPIA/SH3BP5L/PRKAG2/SOCS5/ADIPOQ/TRIB3/HIPK3/SFN/PTPN22/EPHB2/AGT/PTEN/DUSP10/LRP6/CAMK2N1/STK38/PRKAR2A/AKT1S1/PARK7/SOCS4/PTPRC/DUSP16/PRDX3/GNAQ/ERRFI1/WWTR1/SORL1/SIRT1/MAPT
GOBP_DNA_REPLICATION_INITIATION	GOBP_DNA_REPLICATION_INITIATION	13	-0.683227	-1.81745	0.0045938	0.200926	0.188365	1235	tags=62%, list=18%, signal=50%	MCM10/CIZ1/MCM6/MCM7/CCNE2/MCM4/PRIM1/MCM2
GOCC_RNA_POLYMERASE_COMPLEX	GOCC_RNA_POLYMERASE_COMPLEX	34	-0.522599	-1.7651	0.00470671	0.200926	0.188365	1635	tags=56%, list=24%, signal=42%	TRRAP/POLR2F/POLR2H/TAF6/MNAT1/CDK7/GTF2E2/POLR2C/POLR2L/POLR3K/POLR2J/TAF5/TBPL1/POLR2D/CTR9/POLR2B/GTF2E1/TAF9/PRIM1
GOBP_PROTEIN_ACYLATION	GOBP_PROTEIN_ACYLATION	54	-0.451917	-1.70992	0.00470448	0.200926	0.188365	607	tags=28%, list=9%, signal=25%	ACTL6A/HINT2/HAT1/RUVBL2/EP300/PARK7/BRD8/PRKAA2/DLST/PPM1B/ZDHHC21/TAF9/ZDHHC2/SIRT1/MAPT
GOBP_CALCIUM_ION_IMPORT_ACROSS_PLASMA_MEMBRANE	GOBP_CALCIUM_ION_IMPORT_ACROSS_PLASMA_MEMBRANE	20	0.564826	1.70778	0.00465829	0.200926	0.188365	1187	tags=35%, list=18%, signal=29%	SLC24A2/TRPM2/SLC24A1/CACNA1I/TRPV6/SLC8A3/GRM6
GOCC_U2_TYPE_SPLICEOSOMAL_COMPLEX	GOCC_U2_TYPE_SPLICEOSOMAL_COMPLEX	29	-0.537123	-1.75944	0.00480215	0.203029	0.190336	1665	tags=55%, list=25%, signal=42%	PRPF3/SYF2/CCDC12/PPIE/SNRPD1/PLRG1/PRPF39/PRPF19/SNRPD3/PPIL1/DHX8/SF3B3/SNRPC/SF3B2/LUC7L2/RBM8A
GOBP_SYNAPTIC_MEMBRANE_ADHESION	GOBP_SYNAPTIC_MEMBRANE_ADHESION	14	0.64908	1.8108	0.00493051	0.203539	0.190814	869	tags=36%, list=13%, signal=31%	CDH10/LRFN5/MDGA1/SLITRK3/PTPRS
GOBP_CELLULAR_RESPONSE_TO_HEAT	GOBP_CELLULAR_RESPONSE_TO_HEAT	27	-0.548914	-1.772	0.00497232	0.203539	0.190814	781	tags=26%, list=12%, signal=23%	HSBP1/ATR/ZFAND1/EP300/SCARA5/SIRT1/MAPT
GOBP_HORMONE_BIOSYNTHETIC_PROCESS	GOBP_HORMONE_BIOSYNTHETIC_PROCESS	34	0.489437	1.70409	0.00499937	0.203539	0.190814	969	tags=38%, list=14%, signal=33%	ADM/HSD17B2/LHCGR/FSHB/HIF1A/FFAR3/DAB2/PDE8B/CHST8/AKR1B1/H6PD/DIO1/HSD17B3
GOMF_KINASE_BINDING	GOMF_KINASE_BINDING	335	-0.280254	-1.37008	0.00487905	0.203539	0.190814	1350	tags=25%, list=20%, signal=21%	DLG4/PRKCSH/BTG1/TRIB3/ATF4/AKAP7/CD247/PRKCZ/LYST/SFN/PINK1/MAPK8/CDKN2D/KHDRBS1/MICAL2/CRKL/TP53/RHOD/PRKG1/PTPN22/UBQLN1/MAD2L2/FBXO7/EEF1A1/NBR1/JAKMIP2/KIF11/PPP1CB/RNF13/TRIP4/FNTA/TRAT1/ADCY6/TBL2/ADIPOR1/PPME1/DUSP10/RAB11FIP2/ADD3/MYH6/IRS1/CAMK2N1/CD3E/STK38/RACGAP1/SQSTM1/PFKFB2/NSF/TRIP6/OXSR1/PRKAR2A/TBC1D14/PARK7/EMP2/TOLLIP/VRK2/MAML1/MAPRE1/CCNB1/PTPRC/GCH1/NEFH/DUSP16/STAU2/DLG2/…
GOBP_REGULATION_OF_EMBRYONIC_DEVELOPMENT	GOBP_REGULATION_OF_EMBRYONIC_DEVELOPMENT	31	-0.525976	-1.74726	0.00533558	0.207736	0.194748	1207	tags=35%, list=18%, signal=29%	MCRS1/TRIP12/ACTL6A/RACGAP1/RUVBL2/RAB14/SOX17/YY1/SFRP2/MBIP/ACTR8
GOBP_FATTY_ACID_HOMEOSTASIS	GOBP_FATTY_ACID_HOMEOSTASIS	10	-0.706353	-1.72803	0.00518204	0.207736	0.194748	412	tags=30%, list=6%, signal=28%	PRKAA2/SIRT1/GPAM
GOBP_ENDOPLASMIC_RETICULUM_TO_GOLGI_VESICLE_MEDIATED_TRANSPORT	GOBP_ENDOPLASMIC_RETICULUM_TO_GOLGI_VESICLE_MEDIATED_TRANSPORT	52	-0.441355	-1.65141	0.00522966	0.207736	0.194748	1344	tags=44%, list=20%, signal=36%	ARCN1/COPA/GBF1/ERGIC2/LMAN2/NRBP1/SEC24C/CUL3/BET1/PGAP1/TMED3/SAR1B/LMAN2L/KLHL12/KDELR3/TRAPPC4/YIPF4/YKT6/SEC23B/TRAPPC6B/TMED10/TMED4/SORL1
GOBP_NEGATIVE_REGULATION_OF_PROTEIN_MODIFICATION_PROCESS	GOBP_NEGATIVE_REGULATION_OF_PROTEIN_MODIFICATION_PROCESS	175	-0.324161	-1.46875	0.00533867	0.207736	0.194748	1883	tags=39%, list=28%, signal=29%	LIMK1/HSPB1/SH3GL2/PTPRB/PARD3/DTNBP1/NPM1/PRNP/IPO7/NR2F2/PPIA/SAMSN1/CIB1/SH3BP5L/PRKAG2/GCLC/SOCS5/ADIPOQ/ARRB1/BDKRB2/EIF4G1/FBLN1/PARP14/TRIB3/ENPP1/PRKCZ/HIPK3/SFN/CRKL/PTPN22/MAD2L2/EPHB2/AGT/CDK5/PPP1R8/PPP2CA/PTEN/DUSP10/LRP6/CAMK2N1/STK38/MAD2L1/HINT2/SQSTM1/DTX3L/HGF/PRKAR2A/AKT1S1/PARK7/PRKAA2/SOCS4/BAX/PTPRC/PBK/DUSP16/PWP1/SFRP2/GNAQ/TERF2IP/SFRP1/ERRFI1/WWTR1/SORL1/HMG20A/SIRT1/STY…
GOBP_EPITHELIAL_CELL_DIFFERENTIATION	GOBP_EPITHELIAL_CELL_DIFFERENTIATION	291	0.271408	1.37674	0.00532774	0.207736	0.194748	1000	tags=23%, list=15%, signal=20%	KRT6A/KRT14/KRT5/RAPGEF3/KRT6B/E2F4/KRT9/IRF6/SOX11/FST/KRT16/FZD2/ATOH8/KRT15/KRT17/EXPH5/HSF4/CCND1/KRT3/TRIM16/MESP1/CDSN/PDE2A/KLK5/WNT10B/CFLAR/SAV1/PDPN/RBPJ/HIF1A/BASP1/TGM1/WNT11/DAB2/DHRS9/CDH5/SMAD4/PLOD3/VDR/PROX1/NFKBIZ/EPHA2/RAPGEF1/RARG/NOTCH4/ERCC3/ENAM/SIX1/KCNQ1/AKR1B1/ROS1/SERPINE1/FOXE3/CDH3/PTPRS/NPY/TGM3/SPRR4/UPK2/RHCG/ZFP36/KRT4/NKX2-5/CASP14/LCE3D/IL1B
GOBP_CELLULAR_RESPONSE_TO_RADIATION	GOBP_CELLULAR_RESPONSE_TO_RADIATION	81	-0.392237	-1.6076	0.00546892	0.210937	0.19775	578	tags=21%, list=9%, signal=19%	OPN1SW/POLD3/RUVBL2/MAPK13/ATR/EP300/DDB1/BAX/FIGNL1/PBK/YY1/SFRP2/GATA3/SFRP1/TSPYL5/HUS1/SIRT1
GOBP_LYMPHANGIOGENESIS	GOBP_LYMPHANGIOGENESIS	12	0.675339	1.78902	0.00570645	0.214206	0.200814	1843	tags=67%, list=27%, signal=48%	VEGFC/PTPN14/PDPN/PROX1/EPHA2/CLEC14A/ACVR2B/VASH1
GOBP_SMOOTH_MUSCLE_CELL_APOPTOTIC_PROCESS	GOBP_SMOOTH_MUSCLE_CELL_APOPTOTIC_PROCESS	11	-0.701391	-1.76885	0.00586513	0.214206	0.200814	1305	tags=45%, list=19%, signal=37%	ATF4/GRIA4/LRP6/IGF1/SIRT1
GOBP_LUNG_ALVEOLUS_DEVELOPMENT	GOBP_LUNG_ALVEOLUS_DEVELOPMENT	20	-0.568341	-1.69797	0.00593558	0.214206	0.200814	227	tags=25%, list=3%, signal=24%	ERRFI1/FGF10/SLC7A11/MAN1A2/PGR
GOBP_DISRUPTION_OF_ANATOMICAL_STRUCTURE_IN_ANOTHER_ORGANISM	GOBP_DISRUPTION_OF_ANATOMICAL_STRUCTURE_IN_ANOTHER_ORGANISM	43	0.45671	1.6735	0.0058806	0.214206	0.200814	1247	tags=42%, list=19%, signal=34%	KRT6A/C6/CAMP/FCER2/C9/LTF/PGLYRP3/GZMH/DEFB118/CXCL6/ARG1/S100A12/HTN1/HRG/GZMB/C5/RPS19/HTN3
GOBP_MITOCHONDRIAL_GENE_EXPRESSION	GOBP_MITOCHONDRIAL_GENE_EXPRESSION	63	-0.426089	-1.6593	0.00578674	0.214206	0.200814	1023	tags=32%, list=15%, signal=27%	TRUB2/MRPL33/MRPL28/MRPL39/MRPL50/THAP11/MRPL23/TFAM/TUFM/MRPL9/MRPS30/MRPL1/MRPL48/DAP3/MRPL34/MRPS24/MRPS33/MRPS28/NDUFA7/MRPL46
GOMF_HISTONE_BINDING	GOMF_HISTONE_BINDING	79	-0.389046	-1.58542	0.00568522	0.214206	0.200814	1917	tags=46%, list=29%, signal=33%	MLLT10/ZMYND11/DAXX/ZCWPW1/PHF13/MLLT1/SMARCA4/NPM1/IPO7/SMARCC2/VRK1/THAP7/SCML4/CBX3/CBX5/UHRF2/IPO9/SSRP1/ANP32E/TSPYL1/BCAS3/SFMBT1/TNKS/HAT1/MSH6/DTX3L/RCC1/MLLT3/L3MBTL3/VPS72/PWP1/RBBP5/JAK2/TSPYL5/SIRT1/MCM2
GOBP_PROTEOLYSIS_INVOLVED_IN_PROTEIN_CATABOLIC_PROCESS	GOBP_PROTEOLYSIS_INVOLVED_IN_PROTEIN_CATABOLIC_PROCESS	297	-0.292371	-1.41493	0.00594341	0.214206	0.200814	1525	tags=31%, list=23%, signal=25%	KCTD13/FBXO11/GCLC/SOCS5/RYBP/PSMA3/RBX1/ARRB1/ERCC8/PSMA2/PEX12/RHOBTB3/DET1/CALR/ATE1/TRIB3/UBA52/HERPUD1/UBE3B/MAN1A1/UBE2J1/HSPA5/CUL3/CUL5/PINK1/FBXL7/PSMB7/UBQLN1/HECTD1/FBXO7/MAN1C1/ASCC3/BBS7/PSMD14/CLGN/HACE1/RNF13/TRIP12/FBXO3/TRIP4/RNF7/NTAN1/CASP8/CSNK2A1/PRPF19/DDI2/PTEN/ARIH1/CDC23/NEDD4L/UBE2D1/SOCS6/CTSO/UBE2H/TMF1/UBE2W/FBXL4/UBE2L6/LONP2/VPS37A/ERLIN2/SQSTM1/PDCL3/MIB1/DTX3L/FEM…
GOMF_TRANSFERASE_ACTIVITY_TRANSFERRING_PHOSPHORUS_CONTAINING_GROUPS	GOMF_TRANSFERASE_ACTIVITY_TRANSFERRING_PHOSPHORUS_CONTAINING_GROUPS	354	-0.281379	-1.38339	0.0057578	0.214206	0.200814	1660	tags=33%, list=25%, signal=26%	PIP5K1A/STK10/TRRAP/LIMK2/TRPM6/PRKAG2/POLR2F/INSR/VRK1/FLAD1/CDS2/SMG1/FRK/POLK/LTBP1/AKT3/GUK1/RET/PARP15/POLR2H/PIM1/UGP2/LCK/STYK1/TIPARP/HIPK1/PARP14/EFNA4/OAS3/TRIB3/NRBP1/MAP4K4/PRKCZ/HIPK3/GNPTAB/MAP2K1/CDIPT/PINK1/MAPK8/POLQ/PRKG1/CDK7/SLK/PKMYT1/EPHB2/COASY/CDKL3/POLR2C/ETNK2/ULK2/PAPOLG/CDK5/UHMK1/CSNK2A1/TRIO/NEK11/AASDHPPT/CCL5/STK17A/OAS2/AK1/PRKCI/DYRK3/CDK4/VRK3/BMPR1A/POLR2L/UAP1…
GOBP_ATP_SYNTHESIS_COUPLED_ELECTRON_TRANSPORT	GOBP_ATP_SYNTHESIS_COUPLED_ELECTRON_TRANSPORT	36	-0.503402	-1.72808	0.00600295	0.214593	0.201177	1558	tags=47%, list=23%, signal=36%	COX6C/NDUFB3/UQCRC1/PINK1/COX4I2/NDUFV3/NDUFB5/COX7A2/NDUFC1/COQ9/COX6B1/SDHA/PARK7/CCNB1/NDUFA8/UQCRB/NDUFA7
GOBP_RESPONSE_TO_IONIZING_RADIATION	GOBP_RESPONSE_TO_IONIZING_RADIATION	56	-0.435016	-1.65226	0.00631736	0.224012	0.210007	1859	tags=45%, list=28%, signal=33%	XRCC6/TLK2/ZMPSTE24/POLB/EYA3/ABCG5/PAXIP1/TANK/NET1/RAD54B/ERCC8/YAP1/TP53/CASP3/MSH2/ATR/BAX/FIGNL1/PTPRC/SFRP2/GATA3/SFRP1/TSPYL5/HUS1/SIRT1
GOBP_CHROMATIN_REMODELING	GOBP_CHROMATIN_REMODELING	194	-0.315383	-1.45148	0.00642317	0.225941	0.211816	1896	tags=38%, list=28%, signal=28%	PADI4/EZH2/DAXX/HMGB2/GATAD2B/SMARCA4/TTF2/NPM1/MAP3K7/ZMPSTE24/SLFN11/RNF2/SMARCC2/CENPA/SETDB1/JMJD1C/EYA3/SMARCD3/PAXIP1/VRK1/ARID4A/PRMT1/PCGF5/RYBP/RAD54B/EHMT2/HDGF/ZBTB1/METTL3/SMARCE1/CBX3/NDN/MCRS1/RBM14/MYD88/TP53/TRIP12/BAZ1A/BCL7C/ARID1A/SSRP1/CGGBP1/ACTL6A/TSPYL1/SIRT3/SUPT5H/SUV39H2/HP1BP3/HDAC1/ASH2L/HAT1/SMYD2/RUVBL2/DTX3L/CTCF/EP300/DDB1/PRKAA2/L3MBTL3/PAK1/EED/VPS72/YY1/CTR9/GAT…
GOCC_CHROMOSOME_TELOMERIC_REGION	GOCC_CHROMOSOME_TELOMERIC_REGION	47	-0.465086	-1.70699	0.0065833	0.229736	0.215373	1894	tags=47%, list=28%, signal=34%	EZH2/XRCC6/GATAD2B/NSMCE1/ATF7/SSB/CBX3/CBX5/PPP1CB/MSH2/MCM6/TNKS/HAT1/ATR/DDB1/MCM7/POLR2B/RPA2/TERF2IP/CHEK1/MCM4/MCM2
GOCC_MICROTUBULE_CYTOSKELETON	GOCC_MICROTUBULE_CYTOSKELETON	438	-0.266829	-1.33507	0.006689	0.231587	0.217108	1335	tags=24%, list=20%, signal=21%	PODXL/AHI1/CBX3/RAB11A/ATF4/PRKCZ/RIBC2/CCDC117/TMEM63A/LYST/PSEN2/MAP2K1/NDN/AGBL2/CUL3/FBXL7/SPAG5/TTC12/ANKS1B/SNX10/TP53/MAD2L2/STIM1/RP1/BBS7/KIF21A/KIF11/NUP93/SPAG6/EPB41/KLHL12/TRIP4/CDK5/FNTA/TRAT1/KIFAP3/PRPF19/CDCA8/PPP2CA/CCT4/BBS1/KIF23/GPX2/IQCB1/DNAH7/ZWILCH/KIF1B/SNAP29/PRKCI/DYRK3/HSPA2/CBY1/TXNDC9/HOOK3/KIF27/TUBG1/POLDIP2/BCAS3/MAD2L1/VPS37A/RACGAP1/KIAA0586/TNKS/IFT122/MDH1/IF…
GOBP_CD4_POSITIVE_OR_CD8_POSITIVE_ALPHA_BETA_T_CELL_LINEAGE_COMMITMENT	GOBP_CD4_POSITIVE_OR_CD8_POSITIVE_ALPHA_BETA_T_CELL_LINEAGE_COMMITMENT	12	0.669105	1.77251	0.00676458	0.231612	0.217132	785	tags=42%, list=12%, signal=37%	SLAMF6/IL6/STAT6/ZFPM1/IL6R
GOBP_ARACHIDONIC_ACID_METABOLIC_PROCESS	GOBP_ARACHIDONIC_ACID_METABOLIC_PROCESS	26	0.525266	1.71534	0.00679508	0.231612	0.217132	853	tags=31%, list=13%, signal=27%	ALOX12B/CYP1A2/CYP2B6/CYP4A22/CYP4Z1/CYP2C9/ALOXE3/CYP2S1
GOBP_REGULATION_OF_CHROMOSOME_ORGANIZATION	GOBP_REGULATION_OF_CHROMOSOME_ORGANIZATION	81	-0.385816	-1.58128	0.00700656	0.236984	0.222168	1215	tags=42%, list=18%, signal=35%	SMC4/SMARCA4/NSMCE1/SMARCC2/NUMA1/SETDB1/CENPF/SMARCD3/SMG1/SMARCE1/CUL3/MCRS1/MNAT1/MAD2L2/BCL7C/ARID1A/CDCA8/CCT4/CDC23/ZWILCH/ACTL6A/MAD2L1/TNKS/RUVBL2/ATR/CTCF/CCNB1/YY1/TERF2IP/NUF2/PRKCQ/TOP2A/ACTR8/MAPT
GOBP_VITAMIN_TRANSPORT	GOBP_VITAMIN_TRANSPORT	21	0.576452	1.75794	0.00747901	0.243498	0.228275	597	tags=29%, list=9%, signal=26%	TCN1/SLC23A3/SLC19A3/PDPN/SLC22A14/FOLR1
GOBP_NEGATIVE_REGULATION_OF_EPITHELIAL_TO_MESENCHYMAL_TRANSITION	GOBP_NEGATIVE_REGULATION_OF_EPITHELIAL_TO_MESENCHYMAL_TRANSITION	15	-0.63783	-1.7485	0.00753143	0.243498	0.228275	1280	tags=67%, list=19%, signal=54%	TGFB2/MAD2L2/BMP5/PPP2CA/PTEN/ADIPOR1/MARK1/SFRP2/GATA3/SFRP1
GOBP_REGULATION_OF_SMOOTHENED_SIGNALING_PATHWAY	GOBP_REGULATION_OF_SMOOTHENED_SIGNALING_PATHWAY	36	-0.498999	-1.71297	0.00743004	0.243498	0.228275	724	tags=22%, list=11%, signal=20%	RAB34/CD3E/IFT122/IFT140/BTRC/SFRP1/DCDC2/FGF10
GOBP_DNA_UNWINDING_INVOLVED_IN_DNA_REPLICATION	GOBP_DNA_UNWINDING_INVOLVED_IN_DNA_REPLICATION	10	-0.690356	-1.6889	0.00735629	0.243498	0.228275	771	tags=40%, list=11%, signal=35%	MCM6/MCM7/MCM4/MCM2
GOMF_TETRAPYRROLE_BINDING	GOMF_TETRAPYRROLE_BINDING	57	0.408348	1.61329	0.00733246	0.243498	0.228275	965	tags=28%, list=14%, signal=24%	TCN1/CYP1A2/NR1D1/CYP2B6/STEAP4/NOX4/CYP4A22/CYP4Z1/CYP46A1/CYP2C9/ABCB6/CYP4B1/NGB/CYP2S1/HRG/CYP8B1
GOBP_PURINE_CONTAINING_COMPOUND_METABOLIC_PROCESS	GOBP_PURINE_CONTAINING_COMPOUND_METABOLIC_PROCESS	188	-0.317349	-1.45637	0.00737055	0.243498	0.228275	1234	tags=26%, list=18%, signal=22%	FIS1/CROT/PINK1/ACSM1/TP53/BPNT1/MTHFD1/NDUFV3/NPPC/COASY/NDUFB5/PAICS/ADCY6/ELOVL5/ADCY1/AK1/MYH6/GUCY1A2/ADCY9/NDUFC1/ELOVL2/PGLS/PANK3/MDH1/CD38/ATP6V1B2/RBKS/HMGCR/ADK/SDHA/DLST/TKT/FIGNL1/PMVK/DLG2/NME7/PGM2/DCK/NDUFA8/NUDT13/CASK/LDHB/NMNAT1/NME5/NDUFA7/GPAM/PDE4D/ATP1B1/PTHLH
GOMF_STEROID_HYDROXYLASE_ACTIVITY	GOMF_STEROID_HYDROXYLASE_ACTIVITY	13	0.665524	1.80258	0.00795331	0.244552	0.229263	1656	tags=69%, list=25%, signal=52%	CYP1A2/CYP2B6/CYP46A1/CYP2C9/CYP8B1/CYP3A7/CYP3A4/CYP3A43/CYP2C19
GOBP_POSITIVE_REGULATION_OF_PROTEIN_MATURATION	GOBP_POSITIVE_REGULATION_OF_PROTEIN_MATURATION	11	0.684005	1.77713	0.0081136	0.244552	0.229263	1107	tags=45%, list=17%, signal=38%	S100A10/ADAM8/TNP2/NKD2/CLEC3B
GOBP_T_CELL_LINEAGE_COMMITMENT	GOBP_T_CELL_LINEAGE_COMMITMENT	16	0.612275	1.75736	0.00798069	0.244552	0.229263	785	tags=38%, list=12%, signal=33%	SLAMF6/IL6/STAT6/ZFPM1/RAG2/IL6R
GOBP_GLUTATHIONE_METABOLIC_PROCESS	GOBP_GLUTATHIONE_METABOLIC_PROCESS	19	-0.574512	-1.68249	0.0077629	0.244552	0.229263	1602	tags=53%, list=24%, signal=40%	GSTO2/GSTO1/SLC1A2/GCLC/GSR/CHAC2/PARK7/GSTA4/GLO1/SLC7A11
GOBP_OUTFLOW_TRACT_MORPHOGENESIS	GOBP_OUTFLOW_TRACT_MORPHOGENESIS	47	0.446279	1.67097	0.00812023	0.244552	0.229263	1283	tags=36%, list=19%, signal=29%	SOX11/FZD2/SMAD6/TBX2/HAND2/ZFPM1/RBPJ/HIF1A/WNT11/SMAD4/FOLR1/SIX1/NKX2-5/SEMA3C/NRP2/BMP4/GATA6
GOBP_MATURE_B_CELL_DIFFERENTIATION	GOBP_MATURE_B_CELL_DIFFERENTIATION	20	0.544701	1.64693	0.00766111	0.244552	0.229263	1256	tags=45%, list=19%, signal=37%	IL6/RAG2/NFKBIZ/MALT1/FCGR2B/BCL3/CDH17/PLCG2/IL2
GOBP_RESPIRATORY_ELECTRON_TRANSPORT_CHAIN	GOBP_RESPIRATORY_ELECTRON_TRANSPORT_CHAIN	41	-0.469569	-1.64607	0.00790297	0.244552	0.229263	1269	tags=44%, list=19%, signal=36%	COX6C/NDUFB3/UQCRC1/PINK1/GPD2/COX4I2/NDUFV3/NDUFB5/COX7A2/NDUFC1/COQ9/COX6B1/SDHA/PARK7/CCNB1/NDUFA8/UQCRB/NDUFA7
GOBP_NEGATIVE_REGULATION_OF_DNA_METABOLIC_PROCESS	GOBP_NEGATIVE_REGULATION_OF_DNA_METABOLIC_PROCESS	43	-0.458985	-1.63682	0.00807062	0.244552	0.229263	1616	tags=42%, list=24%, signal=32%	TTF1/ADIPOQ/TIMELESS/S100A11/POLQ/TP53/KCNK2/MAD2L2/NPPC/MSH2/TNKS/MSH6/ATR/GATA3/TERF2IP/CHEK1/NMNAT1/GZMA
GOMF_MONOOXYGENASE_ACTIVITY	GOMF_MONOOXYGENASE_ACTIVITY	48	0.435103	1.63448	0.00777652	0.244552	0.229263	1686	tags=44%, list=25%, signal=33%	CYP1A2/CYP2B6/KMO/CYP4A22/CYP4Z1/CYP46A1/CYP2C9/CYP4B1/PAH/CYP2S1/FMO3/MIOX/CYP8B1/AKR1D1/CYP3A7/CYP4X1/CYP3A4/CYP3A43/CYP2A6/CYP2C19/AKR1C4
GOBP_DNA_RECOMBINATION	GOBP_DNA_RECOMBINATION	94	-0.377343	-1.58528	0.00781202	0.244552	0.229263	1863	tags=44%, list=28%, signal=32%	HMGB2/XRCC6/ZCWPW1/EXOSC3/NSMCE1/POLB/ACTR2/ZFYVE26/TRRAP/PAXIP1/RAD54B/BATF/TIMELESS/EXO1/MLH3/MCRS1/POLQ/MAD2L2/PSMD14/MSH2/KIN/ACTL6A/MCM6/RBBP8/MSH6/RUVBL2/BRD8/MCM7/FIGNL1/VPS72/PTPRC/YY1/RPA2/TERF2IP/CHEK1/MCM4/TOP2A/HUS1/ACTR8/IL7R/MCM2
GOBP_AMYLOID_BETA_CLEARANCE	GOBP_AMYLOID_BETA_CLEARANCE	19	-0.572679	-1.67712	0.00819819	0.245011	0.229693	691	tags=42%, list=10%, signal=38%	INSR/RAB11A/C3/CYP51A1/HDAC1/CD36/HMGCR/IGF1R
GOBP_SENSORY_PERCEPTION	GOBP_SENSORY_PERCEPTION	246	0.275736	1.36792	0.0082469	0.245011	0.229693	1830	tags=36%, list=27%, signal=27%	CRYM/CPLX3/PRR4/FZD2/TIMP3/RHO/CNGA1/CABP4/OR2W1/SMR3B/GRAP/COL11A1/ITPR3/OR2M4/WNT10B/RGS9BP/RLBP1/OR2L13/SHANK1/OR5I1/SPTBN4/MYO3B/ALOXE3/CRYBA4/TAS2R9/BTBD9/OR2H1/GABRR2/TAS2R50/RDH12/OR1I1/SLC24A1/SMR3A/GNAT2/KIT/OR7C2/ARL6/EPHB1/WFS1/COL2A1/SIX1/KCNQ1/OPN4/GRIK2/CDH3/GRK7/CLRN3/TAS2R3/OR10H3/TAS2R10/OR12D3/OTOR/MYO3A/MIP/OR2C3/OR10H2/GRM6/TAS2R7/FZD4/TAC1/CNTN5/GNG13/GUCA1B/KCNA2/OR10A5/TRPA…
GOBP_CARDIAC_SEPTUM_DEVELOPMENT	GOBP_CARDIAC_SEPTUM_DEVELOPMENT	55	0.41657	1.62849	0.00832668	0.245721	0.230359	1169	tags=36%, list=17%, signal=30%	SOX11/SNX17/FZD2/SMAD6/HAND1/TBX2/ZFPM1/PDE2A/SAV1/RBPJ/WNT11/SMAD4/PROX1/DAND5/ADAMTS6/NKX2-5/SEMA3C/NRP2/SUFU/BMP4
GOBP_PROTEIN_DNA_COMPLEX_ORGANIZATION	GOBP_PROTEIN_DNA_COMPLEX_ORGANIZATION	260	-0.285821	-1.36339	0.00844543	0.247564	0.232086	1896	tags=37%, list=28%, signal=28%	PADI4/EZH2/ZMYND11/DAXX/HMGB2/GATAD2B/PHF13/TLK2/SMARCA4/TTF2/NPM1/MAP3K7/ZMPSTE24/SLFN11/RNF2/NSMCE1/SMARCC2/DAPK3/CENPA/SETDB1/JMJD1C/EYA3/CENPF/SMARCD3/TRRAP/PAXIP1/VRK1/ARID4A/PRMT1/BRF2/PCGF5/RYBP/RAD54B/THAP7/EHMT2/TAF6/HDGF/ZBTB1/METTL3/MED28/SMARCE1/CBX3/CBX5/HMGN2/NDN/MCRS1/RBM14/MYD88/TP53/TRIP12/BAZ1A/BCL7C/ARID1A/RRN3/SSRP1/ANP32E/CGGBP1/ACTL6A/TSPYL1/SIRT3/SUPT5H/SUV39H2/BDP1/HP1BP3/…
GOCC_RNA_POLYMERASE_II_HOLOENZYME	GOCC_RNA_POLYMERASE_II_HOLOENZYME	24	-0.564026	-1.75327	0.0087197	0.25224	0.236471	1635	tags=71%, list=24%, signal=54%	TRRAP/POLR2F/POLR2H/TAF6/MNAT1/CDK7/GTF2E2/POLR2C/POLR2L/POLR2J/TAF5/TBPL1/POLR2D/CTR9/POLR2B/GTF2E1/TAF9
GOCC_PRESYNAPTIC_ACTIVE_ZONE	GOCC_PRESYNAPTIC_ACTIVE_ZONE	33	0.482246	1.66718	0.00867618	0.25224	0.236471	253	tags=18%, list=4%, signal=18%	GAD1/CDH10/CPLX3/STX19/CNTNAP1/SV2A
GOBP_CIRCULATORY_SYSTEM_DEVELOPMENT	GOBP_CIRCULATORY_SYSTEM_DEVELOPMENT	456	0.244362	1.29503	0.00893392	0.256748	0.240697	1172	tags=25%, list=17%, signal=22%	ADM/EMILIN1/RAPGEF3/IL6/SOX11/SH3PXD2B/SNX17/FZD2/CAMP/LOXL2/FZD8/SMAD6/HAND1/ADAM8/TBX2/NTRK3/ZC3H12A/RHOJ/INHBA/VEGFC/PTPN14/HAND2/ANPEP/GPR15/NKX3-1/MESP1/PSKH1/ARHGAP22/PKD1/NOX4/COL11A1/ZFPM1/PDE2A/CALD1/TBX19/CHI3L1/SMYD1/CFLAR/SAV1/PDPN/FMNL3/RBPJ/MIXL1/HIF1A/BASP1/SEMA3E/WNT11/PTPRM/MYO18B/BMPER/NAGLU/MYLK2/ID1/CDH5/SMAD4/FOLR1/MEF2A/HSPB7/PROX1/PGF/MYBPC3/ANKS6/SIRT6/EPHA2/CCL24/PDLIM3/C…
GOBP_RESPONSE_TO_FUNGUS	GOBP_RESPONSE_TO_FUNGUS	26	0.512135	1.67246	0.00918477	0.261428	0.245084	1418	tags=50%, list=21%, signal=40%	S100A9/LTF/S100A8/ARG1/S100A12/MALT1/HTN1/HRG/PTX3/PLCG2/HTN3/CARD9/CHGA
GOBP_RECOMBINATIONAL_REPAIR	GOBP_RECOMBINATIONAL_REPAIR	51	-0.440002	-1.63608	0.009371	0.261428	0.245084	773	tags=35%, list=12%, signal=31%	POLQ/MAD2L2/PSMD14/ACTL6A/MCM6/RBBP8/RUVBL2/BRD8/MCM7/FIGNL1/VPS72/YY1/RPA2/TERF2IP/CHEK1/MCM4/HUS1/MCM2
GOBP_TELOMERE_ORGANIZATION	GOBP_TELOMERE_ORGANIZATION	54	-0.430464	-1.62875	0.0093213	0.261428	0.245084	900	tags=24%, list=13%, signal=21%	CCT4/ACTL6A/TNKS/HAT1/RUVBL2/ATR/YY1/RPA2/CCNE2/TERF2IP/PRKCQ/HUS1/ACTR8
GOBP_NEGATIVE_REGULATION_OF_TRANSFERASE_ACTIVITY	GOBP_NEGATIVE_REGULATION_OF_TRANSFERASE_ACTIVITY	87	-0.390477	-1.6202	0.00930453	0.261428	0.245084	1883	tags=46%, list=28%, signal=34%	LIMK1/HSPB1/PTPRB/DTNBP1/NPM1/IPO7/NR2F2/PPIA/SH3BP5L/PRKAG2/SOCS5/ADIPOQ/TRIB3/HIPK3/SFN/TP53/PTPN22/MAD2L2/EPHB2/AGT/PTEN/DUSP10/LRP6/CAMK2N1/STK38/MAD2L1/DTX3L/PRKAR2A/AKT1S1/PARK7/SOCS4/PTPRC/DUSP16/PRDX3/GNAQ/ERRFI1/WWTR1/SORL1/SIRT1/MAPT
GOMF_METALLOPEPTIDASE_ACTIVITY	GOMF_METALLOPEPTIDASE_ACTIVITY	94	0.362518	1.55497	0.00939406	0.261428	0.245084	807	tags=22%, list=12%, signal=20%	CPB1/CPA4/MMP12/MMP7/ADAM32/ADAM8/ANPEP/ADAMTS20/MMP1/BMP1/KLK7/MMP23B/MMP13/KEL/MMP10/CNDP1/AEBP1/CPA2/MMP2/MMP15/ACE
GOBP_PROTEIN_LOCALIZATION_TO_CHROMOSOME	GOBP_PROTEIN_LOCALIZATION_TO_CHROMOSOME	30	-0.517495	-1.70447	0.00956639	0.262248	0.245852	1014	tags=37%, list=15%, signal=31%	MSH2/CCT4/ZWILCH/TNKS/RUVBL2/ATR/CTCF/VCPIP1/RPA2/TERF2IP/CHMP7
GOBP_NEGATIVE_REGULATION_OF_PROTEIN_UBIQUITINATION	GOBP_NEGATIVE_REGULATION_OF_PROTEIN_UBIQUITINATION	22	-0.55542	-1.70397	0.00960242	0.262248	0.245852	2444	tags=82%, list=36%, signal=52%	USP44/ATG5/RPL23/ISG15/CEP63/FYN/GTPBP4/TSPO/LIMK1/PPIA/GCLC/ARRB1/MAD2L2/CDK5/MAD2L1/SQSTM1/DTX3L/PARK7
GOBP_COLLAGEN_CATABOLIC_PROCESS	GOBP_COLLAGEN_CATABOLIC_PROCESS	26	0.511044	1.6689	0.00950423	0.262248	0.245852	805	tags=35%, list=12%, signal=31%	MMP12/MMP7/MMP1/MMP23B/MMP13/KLK6/MMP10/MMP2/MMP15
GOMF_LIPOPOLYSACCHARIDE_BINDING	GOMF_LIPOPOLYSACCHARIDE_BINDING	10	0.695133	1.7436	0.0100815	0.268657	0.251861	476	tags=30%, list=7%, signal=28%	CAMP/LTF/DEFB118
GOBP_COLLAGEN_BIOSYNTHETIC_PROCESS	GOBP_COLLAGEN_BIOSYNTHETIC_PROCESS	24	0.541686	1.73633	0.00990925	0.268657	0.251861	333	tags=21%, list=5%, signal=20%	EMILIN1/IL6/INHBA/RCN3/TRAM2
GOBP_POSITIVE_REGULATION_OF_TELOMERE_MAINTENANCE	GOBP_POSITIVE_REGULATION_OF_TELOMERE_MAINTENANCE	31	-0.507564	-1.6861	0.010023	0.268657	0.251861	900	tags=29%, list=13%, signal=25%	CCT4/ACTL6A/TNKS/RUVBL2/ATR/YY1/TERF2IP/PRKCQ/ACTR8
GOMF_PASSIVE_TRANSMEMBRANE_TRANSPORTER_ACTIVITY	GOMF_PASSIVE_TRANSMEMBRANE_TRANSPORTER_ACTIVITY	177	0.300266	1.43001	0.00999471	0.268657	0.251861	2027	tags=42%, list=30%, signal=30%	SLC24A2/TMC4/TRPC3/CLDN4/CNGA1/OCA2/LRRC52/PKD1/ITPR3/TRPM2/PDPN/KCNK12/NMUR2/KCNK17/TRPM3/GABRB3/GABRR2/SLC24A1/AQP11/SLC1A5/CACNA1I/TRPV6/KCNQ1/CHRNA5/GJA4/GRIK2/CACNB1/RHCG/KCNK13/KCNK5/KCND3/KCNA10/CHRNB3/KCNH5/TOMM40/PANX3/GRIK5/CLCN7/HTR3A/GJB5/MIP/GABRB1/MCL1/GJB3/KCNN3/SLC26A8/SLC14A1/GRIN2B/SLC12A7/KCNA2/TRPA1/CLIC4/GRIN3A/KCNH6/FXYD4/TMC2/GRIN2D/KCNK3/VDAC2/RYR1/KCNMB1/NOX5/SLC26A9/SLC5…
GOMF_NUCLEOTIDYLTRANSFERASE_ACTIVITY	GOMF_NUCLEOTIDYLTRANSFERASE_ACTIVITY	54	-0.428904	-1.62285	0.0102601	0.269994	0.253114	1617	tags=48%, list=24%, signal=37%	POLR2F/FLAD1/CDS2/POLK/PARP15/POLR2H/UGP2/TIPARP/PARP14/OAS3/POLQ/COASY/POLR2C/PAPOLG/OAS2/POLR2L/UAP1/TNKS/POLD3/POLR3K/ART3/POLR2J/POLR2B/NMNAT1/PARP8/PRIM1
GOBP_PROTEIN_RNA_COMPLEX_ORGANIZATION	GOBP_PROTEIN_RNA_COMPLEX_ORGANIZATION	59	-0.414872	-1.59238	0.0103159	0.269994	0.253114	1304	tags=37%, list=19%, signal=30%	USP39/SNRPD1/PRPF39/RPL10L/PRPF19/DHX29/CLNS1A/SNRPD3/DYRK3/DHX8/SF3B3/RUVBL2/ATR/ZFAND1/SRPK1/PPAN/EIF2S2/SNRPC/SF3B2/POLR2D/LUC7L2/TAF9
GOBP_POST_TRANSLATIONAL_PROTEIN_MODIFICATION	GOBP_POST_TRANSLATIONAL_PROTEIN_MODIFICATION	389	-0.265952	-1.3195	0.0102534	0.269994	0.253114	1601	tags=29%, list=24%, signal=23%	PAXIP1/CBFB/GABARAP/TANK/TRAF6/VPS11/KCTD13/FBXO11/GCLC/SOCS5/PCGF5/RBX1/PARP15/ARRB1/ERCC8/ZC3HAV1/EHMT2/PEX12/RNF38/PARP14/DET1/FAM107A/TRIB3/UBA52/HERPUD1/UBE3B/UBE2J1/HSPA5/CUL3/CUL5/PINK1/MCRS1/FBXL7/UHRF2/GAN/PTPN22/UBQLN1/TRIM35/MAD2L2/HECTD1/FBXO7/UBE2V2/PSMD14/HACE1/RNF13/TRIP12/FBXO3/KLHL12/RNF7/CDK5/RPS2/COPS5/PRPF19/PTEN/ARIH1/CDC23/NEDD4L/UBE2D1/TRIM26/SOCS6/UBE2H/ACTL6A/PHF23/UBE2W/…
GOBP_CARDIAC_SEPTUM_MORPHOGENESIS	GOBP_CARDIAC_SEPTUM_MORPHOGENESIS	41	0.43797	1.59687	0.0106456	0.276974	0.259658	1401	tags=41%, list=21%, signal=33%	SOX11/FZD2/SMAD6/HAND1/TBX2/ZFPM1/SAV1/RBPJ/WNT11/SMAD4/PROX1/NKX2-5/SEMA3C/NRP2/BMP4/GATA6/GATA4
GOMF_KINASE_INHIBITOR_ACTIVITY	GOMF_KINASE_INHIBITOR_ACTIVITY	29	-0.504044	-1.65108	0.0109016	0.280317	0.262792	1873	tags=55%, list=28%, signal=40%	HSPB1/NPM1/CIB1/SH3BP5L/PRKAG2/PARVA/TRIB3/SFN/CDKN2D/CASP3/LRP6/CAMK2N1/PRKAR2A/AKT1S1/RHOH/MBIP
GOBP_NUCLEOBASE_CONTAINING_SMALL_MOLECULE_METABOLIC_PROCESS	GOBP_NUCLEOBASE_CONTAINING_SMALL_MOLECULE_METABOLIC_PROCESS	242	-0.292932	-1.38377	0.0108653	0.280317	0.262792	1234	tags=24%, list=18%, signal=20%	FIS1/CROT/PINK1/ACSM1/TP53/BPNT1/MTHFD1/NDUFV3/NPPC/COASY/NDUFB5/PAICS/ADCY6/ELOVL5/EXTL2/ADCY1/AK1/MYH6/GUCY1A2/ADCY9/UAP1/NDUFC1/ELOVL2/PGLS/PANK3/MDH1/CD38/ATP6V1B2/GNE/RBKS/HMGCR/TYMS/ADK/SDHA/APOBEC3G/PARK7/DLST/TKT/FIGNL1/TBPL1/PMVK/DLG2/NME7/PGM2/DCK/NDUFA8/UMPS/NUDT13/CASK/LDHB/NMNAT1/NME5/NDUFA7/GPAM/PDE4D/ATP1B1/PTHLH
GOBP_VESICLE_MEDIATED_TRANSPORT_BETWEEN_ENDOSOMAL_COMPARTMENTS	GOBP_VESICLE_MEDIATED_TRANSPORT_BETWEEN_ENDOSOMAL_COMPARTMENTS	19	-0.558238	-1.63483	0.0111001	0.283763	0.266023	1603	tags=58%, list=24%, signal=44%	DNAJC13/VPS11/RAB11A/MAP2K1/MTMR2/HOOK3/EMP2/LMTK2/MYO1D/SNX16/SORL1
GOBP_COCHLEA_MORPHOGENESIS	GOBP_COCHLEA_MORPHOGENESIS	13	0.647185	1.75291	0.011814	0.294938	0.276499	1964	tags=77%, list=29%, signal=55%	FZD2/TBX2/MYO3B/SIX1/NEUROG1/MYO3A/PAX2/GRHL3/WNT5A/HPN
GOBP_VASCULAR_ASSOCIATED_SMOOTH_MUSCLE_CELL_DIFFERENTIATION	GOBP_VASCULAR_ASSOCIATED_SMOOTH_MUSCLE_CELL_DIFFERENTIATION	10	0.686488	1.72192	0.0117491	0.294938	0.276499	1283	tags=40%, list=19%, signal=32%	ADM/MESP1/KIT/GATA6
GOMF_G_PROTEIN_COUPLED_AMINE_RECEPTOR_ACTIVITY	GOMF_G_PROTEIN_COUPLED_AMINE_RECEPTOR_ACTIVITY	24	0.536322	1.71914	0.0117818	0.294938	0.276499	1920	tags=58%, list=29%, signal=42%	CHRM1/TAAR2/ADRB3/ADRA1A/HTR1D/DRD4/HTR1A/ADRA2C/TAAR8/TAAR1/ADRA2A/HTR4/HTR1E/HRH4
GOBP_OXIDATIVE_PHOSPHORYLATION	GOBP_OXIDATIVE_PHOSPHORYLATION	46	-0.460726	-1.68398	0.0124495	0.294938	0.276499	1269	tags=37%, list=19%, signal=30%	UQCRC1/PINK1/COX4I2/NDUFV3/MSH2/NDUFB5/PPIF/COX7A2/NDUFC1/COQ9/COX6B1/SDHA/PARK7/CCNB1/NDUFA8/UQCRB/NDUFA7
GOMF_OXIDOREDUCTASE_ACTIVITY_ACTING_ON_PAIRED_DONORS_WITH_INCORPORATION_OR_REDUCTION_OF_MOLECULAR_OXYGEN_REDUCED_FLAVIN_OR_FLAVOPROTEIN_AS_ONE_DONOR_AND_INCORPORATION_OF_ONE_ATOM_OF_OXYGEN	GOMF_OXIDOREDUCTASE_ACTIVITY_ACTING_ON_PAIRED_DONORS_WITH_INCORPORATION_OR_REDUCTION_OF_MOLECULAR_OXYGEN_REDUCED_FLAVIN_OR_FLAVOPROTEIN_AS_ONE_DONOR_AND_INCORPORATION_OF_ONE_ATOM_OF_OXYGEN	25	0.520332	1.67996	0.0125374	0.294938	0.276499	1656	tags=52%, list=25%, signal=39%	CYP1A2/CYP2B6/CYP4A22/CYP4Z1/CYP2C9/CYP4B1/CYP2S1/CYP8B1/CYP3A7/CYP3A4/CYP3A43/CYP2A6/CYP2C19
GOBP_MITOTIC_CYTOKINESIS	GOBP_MITOTIC_CYTOKINESIS	36	-0.484504	-1.66321	0.0117925	0.294938	0.276499	1060	tags=53%, list=16%, signal=45%	AURKB/EXOC4/UNC119/TRIM36/CENPA/ZFYVE26/NUP62/IQGAP3/ANLN/MYH10/CDCA8/KIF23/POLDIP2/RACGAP1/BBS4/EXOC6/CHMP7/EXOC8/CEP55
GOBP_PROTEIN_ACETYLATION	GOBP_PROTEIN_ACETYLATION	36	-0.482895	-1.65769	0.0126105	0.294938	0.276499	773	tags=31%, list=12%, signal=27%	ACTL6A/HINT2/HAT1/RUVBL2/EP300/PARK7/BRD8/PRKAA2/TAF9/SIRT1/MAPT
GOBP_NEGATIVE_REGULATION_OF_ESTABLISHMENT_OF_PROTEIN_LOCALIZATION	GOBP_NEGATIVE_REGULATION_OF_ESTABLISHMENT_OF_PROTEIN_LOCALIZATION	51	-0.433168	-1.61067	0.0124282	0.294938	0.276499	670	tags=27%, list=10%, signal=25%	UCP2/CDK5/IRS1/CYP51A1/CD36/HMGCR/PARK7/NEO1/SFRP1/APOD/VSNL1/RSAD2/RAB11FIP1/MAPT
GOBP_TELOMERE_MAINTENANCE	GOBP_TELOMERE_MAINTENANCE	52	-0.422564	-1.5811	0.0120975	0.294938	0.276499	900	tags=29%, list=13%, signal=25%	EXO1/MCRS1/MAD2L2/CCT4/ACTL6A/TNKS/RUVBL2/ATR/YY1/RPA2/CCNE2/TERF2IP/PRKCQ/HUS1/ACTR8
GOBP_DETECTION_OF_STIMULUS	GOBP_DETECTION_OF_STIMULUS	129	0.324019	1.47763	0.0124973	0.294938	0.276499	1830	tags=41%, list=27%, signal=30%	RHO/TRPC3/CABP4/OR2W1/PKD1/COL11A1/OR2M4/HLA-DRB1/RGS9BP/PGLYRP3/OR2L13/OR5I1/TAS2R9/OR2H1/TAS2R50/OR1I1/GNAT2/KIT/OR7C2/EPHB1/KCNQ1/PLEKHB1/OPN4/GRIK2/GRK7/TAS2R3/OR10H3/TAS2R10/OR12D3/OR2C3/OR10H2/GRM6/TAS2R7/TAC1/NLRP3/FOXF1/OR10A5/TRPA1/GNGT1/CASR/TMC2/RTP1/OR2B3/CRB1/RTP3/NPFFR2/CALM3/OR2K2/TAS1R1/KCNMB1/OR52D1/OR11A1/OR51E1
GOBP_HORMONE_METABOLIC_PROCESS	GOBP_HORMONE_METABOLIC_PROCESS	107	0.330867	1.46449	0.0122898	0.294938	0.276499	969	tags=26%, list=14%, signal=23%	ADM/CRYM/HSD17B2/CYP1A2/AFP/LHCGR/UGT2B28/RDH16/FSHB/HIF1A/FFAR3/PAPSS2/CYP46A1/DAB2/KLK6/DHRS9/NAGLU/CYP2C9/BCHE/RDH12/PDE8B/CHST8/ACE/AKR1B1/CYP2S1/H6PD/DIO1/HSD17B3
GOBP_CHROMOSOME_SEGREGATION	GOBP_CHROMOSOME_SEGREGATION	131	-0.331629	-1.44801	0.012069	0.294938	0.276499	1861	tags=43%, list=28%, signal=32%	GEM/ZCWPW1/SMC4/PHF13/TLK2/SMARCA4/TUBGCP2/SMARCC2/NUMA1/ACTR2/CENPF/NUP62/SMARCD3/LSM14A/KIF2C/UVRAG/CCDC69/EHMT2/SMC3/SMARCE1/RAB11A/MLH3/CUL3/SPAG5/MAD2L2/CDCA2/PLSCR1/KIF11/BCL7C/ARID1A/CSNK2A1/CDCA8/PTEN/CDC23/KIF23/ZWILCH/ACTL6A/C9orf78/TUBG1/POLDIP2/MAD2L1/RACGAP1/TNKS/DRG1/RCC1/CTCF/SRPK1/DDB1/MAPRE1/CCNB1/CCNE2/PRC1/NUF2/CHMP7/TOP2A/CEP55
GOBP_RIBOSE_PHOSPHATE_METABOLIC_PROCESS	GOBP_RIBOSE_PHOSPHATE_METABOLIC_PROCESS	161	-0.316114	-1.41394	0.0120927	0.294938	0.276499	1273	tags=26%, list=19%, signal=22%	ENPP1/FIS1/CROT/PINK1/ACSM1/BPNT1/MTHFD1/NDUFV3/NPPC/COASY/NDUFB5/PAICS/ADCY6/ELOVL5/ADCY1/AK1/MYH6/GUCY1A2/ADCY9/NDUFC1/ELOVL2/PANK3/ATP6V1B2/HMGCR/ADK/SDHA/DLST/FIGNL1/PMVK/DLG2/NME7/DCK/NDUFA8/UMPS/CASK/NMNAT1/NME5/NDUFA7/GPAM/PDE4D/ATP1B1/PTHLH
GOCC_NUCLEAR_BODY	GOCC_NUCLEAR_BODY	291	-0.280582	-1.35341	0.0119641	0.294938	0.276499	1440	tags=30%, list=21%, signal=25%	ARRB1/THAP7/EHMT2/PPIE/ZBTB1/HIPK1/METTL3/FAM107A/EXO1/ATF4/CBX5/HIPK3/ZNF395/LGALS13/RBM14/CASP8AP2/MAML2/SPAG5/LPXN/ANKS1B/PLRG1/TP53/PPIH/PSMB7/SMNDC1/CRTC1/HECTD1/NBR1/ASCC3/MOCS2/HACE1/TRIP12/EPB41/PAPOLG/TRIP4/PPP1R8/UHMK1/ELF2/CSNK2A1/PRPF19/PTEN/ARIH1/STK17A/SNRPD3/DYRK3/CBY1/FBXL4/THAP1/IKBKE/TAP2/TOE1/HP1BP3/ZC3H14/TNKS/RUFY1/SQSTM1/DHX8/ZC3H8/DRG1/FAM76B/XPO1/ATR/SRPK1/PARK7/PRKAA2/TOL…
GOBP_LOCALIZATION_WITHIN_MEMBRANE	GOBP_LOCALIZATION_WITHIN_MEMBRANE	274	-0.280627	-1.3455	0.0121528	0.294938	0.276499	1822	tags=35%, list=27%, signal=27%	JUP/PARD3/VAMP8/CLSTN1/PRNP/NACA/RALA/ZDHHC11/SSR3/ZDHHC18/BAG4/ITGA4/ARL13B/PIP5K1A/CIB1/FCHO2/TSPAN14/RAB8B/VAMP4/ADIPOQ/STX12/SNAP25/RAB6A/STOM/TIMM9/GOLGA7/DLG4/TM9SF1/ZDHHC23/PPFIA1/WDR19/RAB11A/PRKCZ/FIS1/HSPA5/MAPK8/BVES/CRKL/VTI1B/TIMM10/ANKRD50/EHD3/GOLPH3L/HECTD1/TMCO1/EPHB2/LDLRAP1/TSPAN33/ZDHHC12/CDK5/FNTA/SIL1/BBS1/TOMM20/STX7/RAB11FIP2/PRKCI/LRP6/VPS26A/RAB34/PACS1/VPS37A/WNK4/SQSTM…
GOBP_INTRACELLULAR_PROTEIN_TRANSPORT	GOBP_INTRACELLULAR_PROTEIN_TRANSPORT	350	-0.267675	-1.31491	0.0125828	0.294938	0.276499	1434	tags=27%, list=21%, signal=22%	RAB6A/STOM/PPM1A/TIMM9/PEX12/GOLGA7/CALR/ZDHHC23/RAB11A/ZFYVE16/HERPUD1/MAN1A1/SEC24C/UBE2J1/GNPTAB/FIS1/SFN/HSPA5/PINK1/MAPK8/SIX2/VTI1B/RAB27B/SNX10/TP53/TIMM10/TIMM17A/FBXO7/TMED3/NUP93/SAR1B/ZDHHC12/FUT10/CDK5/UHMK1/IPO9/PEX13/SIL1/TOMM20/STX7/SNX1/PRKCI/VPS26A/HSPA1L/LONP2/NPEPPS/POM121/SEC23B/VPS37A/AP1S3/CD36/PEX1/SQSTM1/ARL6IP1/IPO4/NSF/B3GAT3/SEC61A2/UBE2L3/XPO1/AP2M1/TRIM23/ZFAND1/TMED1…
GOCC_HISTONE_METHYLTRANSFERASE_COMPLEX	GOCC_HISTONE_METHYLTRANSFERASE_COMPLEX	17	-0.616598	-1.76283	0.0135403	0.308812	0.289506	2025	tags=76%, list=30%, signal=54%	PRMT5/EZH2/RNF2/PAXIP1/TAF6/CBX5/MCRS1/ASH2L/RUVBL2/EED/RBBP5/TAF9/UTY
GOBP_NEGATIVE_REGULATION_OF_MUSCLE_CELL_DIFFERENTIATION	GOBP_NEGATIVE_REGULATION_OF_MUSCLE_CELL_DIFFERENTIATION	28	-0.527276	-1.71209	0.0136281	0.308812	0.289506	715	tags=29%, list=11%, signal=26%	BMPR1A/HDAC1/CEACAM5/YY1/PI16/EREG/RGS4/FZD7
GOBP_REGULATION_OF_DEFENSE_RESPONSE_TO_BACTERIUM	GOBP_REGULATION_OF_DEFENSE_RESPONSE_TO_BACTERIUM	12	0.643983	1.70596	0.0134441	0.308812	0.289506	1042	tags=42%, list=16%, signal=35%	EMILIN1/KLK7/KLK5/PGC/FOXP1
GOBP_PROTEIN_N_LINKED_GLYCOSYLATION_VIA_ASPARAGINE	GOBP_PROTEIN_N_LINKED_GLYCOSYLATION_VIA_ASPARAGINE	11	-0.674538	-1.70113	0.0134192	0.308812	0.289506	1240	tags=55%, list=18%, signal=45%	UBE2J1/ALG8/STT3A/TUSC3/DAD1/STT3B
GOBP_REGULATION_OF_EXTRACELLULAR_MATRIX_ORGANIZATION	GOBP_REGULATION_OF_EXTRACELLULAR_MATRIX_ORGANIZATION	27	0.503568	1.65804	0.0136144	0.308812	0.289506	635	tags=26%, list=9%, signal=24%	EMILIN1/IL6/CFLAR/PDPN/PHLDB1/AEBP1/PHLDB2
GOBP_REGULATION_OF_EPITHELIAL_CELL_DIFFERENTIATION_INVOLVED_IN_KIDNEY_DEVELOPMENT	GOBP_REGULATION_OF_EPITHELIAL_CELL_DIFFERENTIATION_INVOLVED_IN_KIDNEY_DEVELOPMENT	10	-0.667183	-1.63221	0.0137656	0.308812	0.289506	267	tags=40%, list=4%, signal=38%	YAP1/GATA3/WWTR1/CD24
GOBP_SKIN_EPIDERMIS_DEVELOPMENT	GOBP_SKIN_EPIDERMIS_DEVELOPMENT	48	0.419878	1.57728	0.0133847	0.308812	0.289506	878	tags=31%, list=13%, signal=27%	FST/KRT16/ALOX12B/KRT17/CLDN4/INHBA/WNT10B/SAV1/RBPJ/NAGLU/SMAD4/ALOXE3/NFKBIZ/CDH3/TGM3
GOBP_OLEFINIC_COMPOUND_METABOLIC_PROCESS	GOBP_OLEFINIC_COMPOUND_METABOLIC_PROCESS	75	0.364829	1.51901	0.0137434	0.308812	0.289506	969	tags=27%, list=14%, signal=23%	ADM/ALOX12B/CYP1A2/CYP2B6/AFP/RDH16/CYP4A22/FSHB/DKKL1/CYP4Z1/CYP46A1/DAB2/DHRS9/CYP2C9/ALOXE3/RDH12/AKR1B1/CYP2S1/H6PD/HSD17B3
GOBP_CELL_COMMUNICATION_BY_ELECTRICAL_COUPLING_INVOLVED_IN_CARDIAC_CONDUCTION	GOBP_CELL_COMMUNICATION_BY_ELECTRICAL_COUPLING_INVOLVED_IN_CARDIAC_CONDUCTION	11	-0.670564	-1.69111	0.0140124	0.30961	0.290253	11	tags=27%, list=0%, signal=27%	ATP1A1/PDE4D/ATP1B1
GOBP_POSITIVE_REGULATION_OF_GRANULOCYTE_CHEMOTAXIS	GOBP_POSITIVE_REGULATION_OF_GRANULOCYTE_CHEMOTAXIS	12	-0.652979	-1.69072	0.0138841	0.30961	0.290253	1033	tags=42%, list=15%, signal=35%	CCL19/S100A14/C3AR1/S100A7/THBS4
GOBP_PHOSPHOLIPID_BIOSYNTHETIC_PROCESS	GOBP_PHOSPHOLIPID_BIOSYNTHETIC_PROCESS	86	-0.367467	-1.52179	0.0139931	0.30961	0.290253	1660	tags=41%, list=25%, signal=31%	PIP5K1A/SLC44A2/CDS2/SPTLC2/SMG1/UVRAG/SOCS5/LPGAT1/AGPAT3/PLA2G4A/MBOAT1/GGPS1/CDIPT/PGAP1/BPNT1/PLSCR1/MTMR2/DHDDS/DPM3/ETNK2/HTR2B/PIGC/PTEN/SOCS6/SLC30A5/PIGO/DPM2/IMPA1/SOCS4/FADS1/PMVK/INPP4B/RAB38/SAMD8/GPAM
GOBP_NEGATIVE_REGULATION_OF_PHOSPHORUS_METABOLIC_PROCESS	GOBP_NEGATIVE_REGULATION_OF_PHOSPHORUS_METABOLIC_PROCESS	161	-0.312047	-1.39575	0.0144823	0.318393	0.298488	1873	tags=39%, list=28%, signal=29%	HSPB1/SH3GL2/PTPRB/PARD3/DTNBP1/NPM1/PRNP/IPO7/NR2F2/PPIA/SAMSN1/CIB1/SH3BP5L/PRKAG2/SOCS5/ADIPOQ/BDKRB2/EIF4G1/FBLN1/PARP14/TRIB3/TGFB2/ENPP1/PRKCZ/HIPK3/FIS1/SFN/CDKN2D/CRKL/TP53/PRKG1/PTPN22/EPHB2/AGT/PPP1R8/PPP2CA/PTEN/DUSP10/LRP6/CAMK2N1/STK38/HGF/PRKAR2A/AKT1S1/PARK7/SOCS4/BAX/PTPRC/PBK/DUSP16/PWP1/SFRP2/PRDX3/GNAQ/TERF2IP/SFRP1/ERRFI1/WWTR1/SORL1/SIRT1/STYXL1/MAPT/PDE4D
GOBP_PYRIMIDINE_RIBONUCLEOTIDE_METABOLIC_PROCESS	GOBP_PYRIMIDINE_RIBONUCLEOTIDE_METABOLIC_PROCESS	19	-0.547311	-1.60283	0.0145825	0.319001	0.299057	243	tags=21%, list=4%, signal=20%	NME7/DCK/UMPS/NME5
GOBP_NUCLEOSOME_ORGANIZATION	GOBP_NUCLEOSOME_ORGANIZATION	32	-0.467727	-1.55922	0.014764	0.321373	0.301281	1896	tags=50%, list=28%, signal=36%	PADI4/DAXX/HMGB2/SMARCA4/NPM1/SMARCC2/SMARCD3/SMARCE1/BAZ1A/ARID1A/SSRP1/TSPYL1/HP1BP3/HAT1/TSPYL5/MCM2
GOBP_CELL_COMMUNICATION_BY_ELECTRICAL_COUPLING	GOBP_CELL_COMMUNICATION_BY_ELECTRICAL_COUPLING	13	-0.640244	-1.70311	0.0153924	0.32234	0.302188	11	tags=46%, list=0%, signal=46%	CALM2/PKP2/CASQ2/ATP1A1/PDE4D/ATP1B1
GOBP_REGULATION_OF_PROTEIN_DEACETYLATION	GOBP_REGULATION_OF_PROTEIN_DEACETYLATION	13	-0.637568	-1.69599	0.0165432	0.32234	0.302188	435	tags=54%, list=6%, signal=50%	NDN/FNTA/EP300/PRKAA2/MBIP/SIRT1/MAPT
GOBP_RECEPTOR_RECYCLING	GOBP_RECEPTOR_RECYCLING	21	-0.553088	-1.68032	0.0151274	0.32234	0.302188	1383	tags=48%, list=21%, signal=38%	PEX12/BVES/EHD3/TRAT1/PEX1/NSF/PLEKHA3/VAMP3/LMTK2/SORL1
GOCC_EUCHROMATIN	GOCC_EUCHROMATIN	24	-0.539867	-1.67817	0.0158158	0.32234	0.302188	633	tags=29%, list=9%, signal=27%	BCAS3/ASH2L/ZC3H8/RUVBL2/CTR9/JAK2/SIRT1
GOBP_DEFENSE_RESPONSE_TO_FUNGUS	GOBP_DEFENSE_RESPONSE_TO_FUNGUS	21	0.548972	1.67414	0.015675	0.32234	0.302188	1418	tags=52%, list=21%, signal=41%	S100A9/LTF/S100A8/ARG1/S100A12/HTN1/HRG/PLCG2/HTN3/CARD9/CHGA
GOBP_FACE_DEVELOPMENT	GOBP_FACE_DEVELOPMENT	24	-0.537224	-1.66996	0.0161007	0.32234	0.302188	1372	tags=46%, list=20%, signal=37%	TIPARP/MAP2K1/ASPH/DLX5/TGFB3/PDGFRA/SGPL1/BBS4/EP300/CRISPLD2/ALDH1A3
GOCC_FICOLIN_1_RICH_GRANULE_MEMBRANE	GOCC_FICOLIN_1_RICH_GRANULE_MEMBRANE	21	0.547569	1.66986	0.0166412	0.32234	0.302188	1695	tags=57%, list=25%, signal=43%	ADAM8/TRPM2/DOK3/LILRB2/SERPINB10/LGALS3/ATP6V0A1/FPR1/DSG1/SERPINB12/SLC2A3/SIGLEC5
GOMF_PENTOSYLTRANSFERASE_ACTIVITY	GOMF_PENTOSYLTRANSFERASE_ACTIVITY	21	-0.549308	-1.66884	0.015405	0.32234	0.302188	1453	tags=48%, list=22%, signal=37%	PARP15/ZC3HAV1/TIPARP/PARP14/SIRT3/TNKS/ART3/UMPS/PARP8/SIRT1
GOBP_ISOPRENOID_BIOSYNTHETIC_PROCESS	GOBP_ISOPRENOID_BIOSYNTHETIC_PROCESS	14	-0.616254	-1.66096	0.0162809	0.32234	0.302188	1248	tags=50%, list=19%, signal=41%	GGPS1/DHDDS/RBP1/HMGCR/PMVK/PDSS1/ALDH1A3
GOBP_POSITIVE_REGULATION_OF_VIRAL_GENOME_REPLICATION	GOBP_POSITIVE_REGULATION_OF_VIRAL_GENOME_REPLICATION	15	-0.604342	-1.65669	0.0166068	0.32234	0.302188	1675	tags=53%, list=25%, signal=40%	PPIA/IFIT1/PPIE/PPIH/CCL5/SRPK1/DDB1/TOP2A
GOCC_ACETYLTRANSFERASE_COMPLEX	GOCC_ACETYLTRANSFERASE_COMPLEX	22	-0.5381	-1.65084	0.0150736	0.32234	0.302188	773	tags=41%, list=12%, signal=36%	ACTL6A/SF3B3/RUVBL2/EP300/TAF5/BRD8/VPS72/TAF9/MBIP
GOBP_STEROL_BIOSYNTHETIC_PROCESS	GOBP_STEROL_BIOSYNTHETIC_PROCESS	25	-0.519446	-1.63182	0.0159488	0.32234	0.302188	1156	tags=36%, list=17%, signal=30%	LBR/SEC14L2/CYP51A1/ERLIN2/HMGCR/FDFT1/PRKAA2/PMVK/SREBF2
GOBP_NEGATIVE_REGULATION_OF_INTRINSIC_APOPTOTIC_SIGNALING_PATHWAY_IN_RESPONSE_TO_DNA_DAMAGE	GOBP_NEGATIVE_REGULATION_OF_INTRINSIC_APOPTOTIC_SIGNALING_PATHWAY_IN_RESPONSE_TO_DNA_DAMAGE	10	-0.660774	-1.61653	0.0156635	0.32234	0.302188	1186	tags=50%, list=18%, signal=41%	CDKN2D/CXCL12/SFRP2/TAF9/SIRT1
GOBP_MOLTING_CYCLE	GOBP_MOLTING_CYCLE	42	0.43703	1.60363	0.0162211	0.32234	0.302188	878	tags=31%, list=13%, signal=27%	KRT14/FST/KRT16/KRT17/INHBA/PER1/WNT10B/SAV1/RBPJ/NAGLU/SMAD4/CDH3/TGM3
GOBP_PYRIMIDINE_CONTAINING_COMPOUND_BIOSYNTHETIC_PROCESS	GOBP_PYRIMIDINE_CONTAINING_COMPOUND_BIOSYNTHETIC_PROCESS	19	-0.544363	-1.5942	0.0161857	0.32234	0.302188	462	tags=32%, list=7%, signal=29%	TYMS/TBPL1/NME7/DCK/UMPS/NME5
GOBP_NUCLEOTIDE_EXCISION_REPAIR	GOBP_NUCLEOTIDE_EXCISION_REPAIR	37	-0.450543	-1.54909	0.0166382	0.32234	0.302188	1816	tags=49%, list=27%, signal=36%	SMARCA4/SMARCC2/POLB/SMARCD3/POLK/NTHL1/ERCC8/SMARCE1/MNAT1/TP53/BCL7C/ARID1A/ACTL6A/POLD3/DDB1/RPA2/HUS1/SIRT1
GOBP_SMOOTH_MUSCLE_CELL_PROLIFERATION	GOBP_SMOOTH_MUSCLE_CELL_PROLIFERATION	69	-0.386059	-1.54461	0.0149608	0.32234	0.302188	1205	tags=29%, list=18%, signal=24%	MNAT1/MYD88/PRKG1/LDLRAP1/NPPC/ITGA2/PTEN/CCL5/TGFB3/BMPR1A/CALCRL/POLDIP2/HDAC1/OGN/APOD/IGF1/IGF1R/JAK2/EREG/PDGFD
GOBP_RESPONSE_TO_ESTRADIOL	GOBP_RESPONSE_TO_ESTRADIOL	50	-0.412181	-1.53047	0.0164332	0.32234	0.302188	2103	tags=52%, list=31%, signal=36%	CASP9/FOXA1/TXNIP/EZH2/ESR2/CRHBP/NR2F2/HPGD/MSX2/SLC6A4/CAT/ZNF703/CALR/CASP3/ARPC1B/ITGA2/CASP8/CD38/RUVBL2/CSN1S1/SFRP1/NRIP1/IGF1R/AREG/PENK/FGF10
GOBP_T_CELL_ACTIVATION_INVOLVED_IN_IMMUNE_RESPONSE	GOBP_T_CELL_ACTIVATION_INVOLVED_IN_IMMUNE_RESPONSE	57	0.382539	1.51132	0.0165691	0.32234	0.302188	1366	tags=33%, list=20%, signal=27%	SLAMF6/IL6/ZC3H12A/IFNA21/STAT6/ZFPM1/HLA-DRB1/IFNA7/RELB/NFKBIZ/MALT1/IL6R/FCGR2B/BCL3/FOXP1/LGALS3/IL2/CD74/NLRP3
GOBP_REGULATION_OF_PROTEIN_UBIQUITINATION	GOBP_REGULATION_OF_PROTEIN_UBIQUITINATION	76	-0.372126	-1.51032	0.0152475	0.32234	0.302188	1883	tags=51%, list=28%, signal=37%	TSPO/LIMK1/DAXX/BIRC2/BIRC3/MAPK9/NPM1/PPIA/PAXIP1/GABARAP/TRAF6/GCLC/RBX1/ARRB1/FAM107A/TRIB3/HERPUD1/HSPA5/CUL3/PINK1/PTPN22/UBQLN1/MAD2L2/UBE2V2/CDK5/RPS2/PTEN/UBE2D1/PHF23/MAD2L1/SQSTM1/DTX3L/UBE2L3/TBC1D7/PARK7/FBXO2/BTRC/SIAH2/TSPYL5
GOMF_MRNA_BINDING	GOMF_MRNA_BINDING	82	-0.364214	-1.49774	0.0155521	0.32234	0.302188	1598	tags=41%, list=24%, signal=32%	LSM14A/ELAVL4/NCL/RSL1D1/PIWIL2/SSB/EIF4G1/PPIE/RPL35/METTL3/CALR/PURB/ILF3/KHDRBS1/TP53/IGF2BP3/DCP1A/PPP1R8/RPS2/MYH10/SUPT5H/CPEB2/AUH/TYMS/PARK7/EIF2S2/NOVA1/IREB2/SNRPC/STAU2/LUC7L2/RBM8A/CPEB4/PEG10
GOBP_NEGATIVE_REGULATION_OF_CELL_ACTIVATION	GOBP_NEGATIVE_REGULATION_OF_CELL_ACTIVATION	102	0.328426	1.42882	0.0163331	0.32234	0.302188	828	tags=22%, list=12%, signal=19%	EMILIN1/SOX11/RABGEF1/LRFN5/CBLB/NR1D1/ENPP3/CLEC4G/ZC3H12A/INHBA/PLA2G2D/CD33/HLA-DRB1/PGLYRP3/LAX1/VTCN1/RAG2/ARG1/DTX1/CX3CL1/CD274/FCGR2B
GOBP_PROTEIN_CATABOLIC_PROCESS	GOBP_PROTEIN_CATABOLIC_PROCESS	388	-0.26457	-1.31386	0.0157781	0.32234	0.302188	1534	tags=29%, list=23%, signal=24%	VPS11/DPP3/KCTD13/FBXO11/GCLC/SOCS5/RYBP/PSMA3/RBX1/ARRB1/ERCC8/PSMA2/PEX12/RHOBTB3/TIPARP/DET1/CALR/ATE1/TRIB3/UBA52/HERPUD1/UBE3B/MAN1A1/UBE2J1/HSPA5/CUL3/CUL5/PINK1/FBXL7/PSMB7/UBQLN1/MAD2L2/HECTD1/FBXO7/MAN1C1/EEF1A1/CASP3/ASCC3/BBS7/PSMD14/CLGN/HACE1/RNF13/TRIP12/FBXO3/TRIP4/RNF7/PACSIN3/NTAN1/CASP8/CSNK2A1/PRPF19/DDI2/PTEN/ARIH1/CDC23/NEDD4L/UBE2D1/SOCS6/CTSO/UBE2H/TMF1/ABHD10/UBE2W/FBXL4/U…
GOMF_STRUCTURAL_MOLECULE_ACTIVITY	GOMF_STRUCTURAL_MOLECULE_ACTIVITY	282	0.256442	1.29911	0.0161685	0.32234	0.302188	1575	tags=31%, list=23%, signal=25%	KRT6A/KRT14/EMILIN1/KRT5/COL7A1/KRT6B/ACTA1/KRT9/KRT16/KRT15/KRT17/HSPB2/CLDN4/KRT3/ACTL6B/TINAGL1/COL11A1/COL17A1/DNM3/MPZ/DST/HLA-DRB1/INA/CHI3L1/ANKRD2/KRTAP3-2/TUBG2/SHANK1/GNL1/FGG/SPTBN4/CRYBA4/AEBP1/LAMC2/MYBPC3/TMEM30A/MUC17/NEFL/NUP153/COL3A1/SORBS2/ENAM/COL2A1/OBSCN/MRPL16/MYBPH/CLDN18/TGM3/RPL27A/MRPS11/SMTN/NID2/KRT4/FBN3/MALL/PANX3/SHANK2/MRPL37/MYBPC2/OPTC/COL8A1/MIP/KRT23/SNTG1/LAM…
GOBP_REGULATION_OF_CATABOLIC_PROCESS	GOBP_REGULATION_OF_CATABOLIC_PROCESS	413	-0.252378	-1.25448	0.0152825	0.32234	0.302188	1215	tags=22%, list=18%, signal=19%	CUL3/PINK1/MAPK8/MYD88/TP53/PTPN22/UBQLN1/IGF2BP3/MAD2L2/DCP1A/HECTD1/FBXO7/EEF1A1/CASP3/BBS7/PSMD14/MTMR2/PPP1CB/BTG2/ULK2/PACSIN3/CDK5/CSNK2A1/PPP2CA/PTEN/ARIH1/NEDD4L/ATP6V0B/TMF1/PHF23/VPS26A/SUPT5H/LONP2/IRS1/AZIN1/IKBKE/CYP51A1/POLDIP2/CNOT6/ZCCHC17/MAD2L1/ZC3H14/SQSTM1/USP30/PDCL3/NSF/ATP6V1B2/RRAGD/SF3B3/DTX3L/HGF/HMGCR/XPO1/FBXO22/TRIM23/TBC1D14/EP300/DDB1/GIT1/PARK7/PRKAA2/SOCS4/BAX/L3M…
GOBP_PYRIMIDINE_NUCLEOSIDE_TRIPHOSPHATE_METABOLIC_PROCESS	GOBP_PYRIMIDINE_NUCLEOSIDE_TRIPHOSPHATE_METABOLIC_PROCESS	12	-0.640391	-1.65812	0.0170939	0.329658	0.309048	462	tags=33%, list=7%, signal=31%	TYMS/TBPL1/NME7/NME5
GOMF_STRUCTURAL_CONSTITUENT_OF_MUSCLE	GOMF_STRUCTURAL_CONSTITUENT_OF_MUSCLE	17	0.592502	1.70298	0.0174073	0.334235	0.313339	1733	tags=65%, list=26%, signal=48%	ANKRD2/MYBPC3/SORBS2/OBSCN/MYBPH/SMTN/MYBPC2/KRT19/TPM2/MYH11/ACTN3
GOBP_VENOUS_BLOOD_VESSEL_DEVELOPMENT	GOBP_VENOUS_BLOOD_VESSEL_DEVELOPMENT	10	0.674909	1.69287	0.017825	0.335333	0.314368	1799	tags=50%, list=27%, signal=37%	PROX1/NKX2-5/SEMA3C/FOXF1/ACVR2B
GOMF_OXIDOREDUCTASE_ACTIVITY_ACTING_ON_CH_OR_CH2_GROUPS	GOMF_OXIDOREDUCTASE_ACTIVITY_ACTING_ON_CH_OR_CH2_GROUPS	10	0.67447	1.69177	0.017825	0.335333	0.314368	1430	tags=60%, list=21%, signal=47%	CYP1A2/ACOX2/CYP2C9/RRM1/RRM2/CYP3A4
GOBP_ADAPTATION_OF_SIGNALING_PATHWAY	GOBP_ADAPTATION_OF_SIGNALING_PATHWAY	10	0.674124	1.6909	0.0181297	0.335333	0.314368	592	tags=30%, list=9%, signal=27%	ADM/RHO/ADRB3
GOBP_REGULATION_OF_STRIATED_MUSCLE_CELL_DIFFERENTIATION	GOBP_REGULATION_OF_STRIATED_MUSCLE_CELL_DIFFERENTIATION	36	-0.470902	-1.61651	0.0182215	0.335333	0.314368	597	tags=28%, list=9%, signal=25%	HDAC1/CEACAM5/FBXO22/MAML1/YY1/NLN/IGF1/PI16/RGS4/FZD7
GOCC_VESICLE_TETHERING_COMPLEX	GOCC_VESICLE_TETHERING_COMPLEX	19	-0.53844	-1.57685	0.0179355	0.335333	0.314368	860	tags=47%, list=13%, signal=41%	VPS8/EXOC4/VPS52/VPS11/TRAPPC4/TRAPPC6B/TGFBRAP1/EXOC6/EXOC8
GOBP_MAINTENANCE_OF_PROTEIN_LOCATION_IN_CELL	GOBP_MAINTENANCE_OF_PROTEIN_LOCATION_IN_CELL	19	-0.538068	-1.57576	0.0182271	0.335333	0.314368	1216	tags=42%, list=18%, signal=35%	HSPA5/PINK1/CIZ1/CDK5/KDELR3/BBS4/PARK7/SORL1
GOCC_NUCLEAR_INNER_MEMBRANE	GOCC_NUCLEAR_INNER_MEMBRANE	19	-0.537204	-1.57323	0.0182271	0.335333	0.314368	1766	tags=58%, list=26%, signal=43%	ZMPSTE24/NRM/DPY19L3/ARL6IP6/CBX3/PSEN2/LBR/RNF13/KCNH1/TOR1AIP1/SIRT1
GOBP_REGULATION_OF_CELL_DIVISION	GOBP_REGULATION_OF_CELL_DIVISION	73	-0.369713	-1.48925	0.0176713	0.335333	0.314368	948	tags=23%, list=14%, signal=20%	HTR2B/CDCA8/KIF23/TGFB3/POLDIP2/RACGAP1/BBS4/MLLT3/GIT1/SOX17/SFRP2/PRC1/IGF1R/EREG/MBIP/PDGFD/THBS4
GOCC_SPINDLE	GOCC_SPINDLE	130	-0.330744	-1.44475	0.0180997	0.335333	0.314368	1795	tags=38%, list=27%, signal=28%	NPM1/TUBGCP2/NUMA1/POLB/CEP170/CENPF/NUP62/LIMK2/LSM14A/KIF2C/CCDC69/CKAP5/NIN/SMC3/CBX3/RAB11A/CCDC117/CUL3/SPAG5/MAD2L2/KIF11/EPB41/TRAT1/KIFAP3/PRPF19/CDCA8/PPP2CA/KIF23/GPX2/IQCB1/ZWILCH/HSPA2/TUBG1/POLDIP2/MAD2L1/RACGAP1/TNKS/CCDC57/GIT1/DCTN3/KIF15/MAPRE1/CCNB1/PPP2CB/PRC1/DYNC1I1/CHMP7/DCDC2/MBIP
GOBP_MORPHOGENESIS_OF_AN_EPITHELIUM	GOBP_MORPHOGENESIS_OF_AN_EPITHELIUM	221	0.2781	1.36633	0.0176347	0.335333	0.314368	1553	tags=35%, list=23%, signal=28%	ADM/KRT6A/MMP12/TMEFF2/SOX11/FST/KRT16/FZD2/KRT17/HAND1/TBX2/HBEGF/VEGFC/SERPINB5/HAND2/NKX3-1/MESP1/PLXNA1/PKD1/DVL3/PDPN/RBPJ/HIF1A/SEMA3E/IRX1/WNT11/DAB2/NAGLU/SMAD4/PLOD3/VDR/FOLR1/PROX1/PHLDB2/SIRT6/EPHA2/RARG/NOTCH4/HS3ST3A1/VANGL1/MMP2/LZTS2/SIX1/CEP290/PRICKLE2/IFT57/TGM3/IRX2/CSF1R/NKX2-5/GBX2/SEMA3C/FOXP1/HOXD13/SUFU/CELSR3/BMP4/MEGF8/TCF15/RSPO3/ADAMTS16/ITGA5/PIK3CD/NKD1/EGFR/GATA4/FO…
GOMF_HISTONE_MODIFYING_ACTIVITY	GOMF_HISTONE_MODIFYING_ACTIVITY	58	-0.411164	-1.56712	0.0185992	0.337001	0.315932	1952	tags=48%, list=29%, signal=35%	HIPK4/PADI4/EZH2/MAP3K7/RNF2/SETDB1/JMJD1C/EYA3/VRK1/PRMT1/PCGF5/ARRB1/EHMT2/BAZ1A/SIRT3/SUV39H2/HDAC1/HAT1/SMYD2/DTX3L/EP300/PRKAA2/EED/CHEK1/TAF9/UTY/JAK2/SIRT1
GOBP_REGULATION_OF_COLLAGEN_METABOLIC_PROCESS	GOBP_REGULATION_OF_COLLAGEN_METABOLIC_PROCESS	20	0.515151	1.55758	0.0185066	0.337001	0.315932	197	tags=15%, list=3%, signal=15%	EMILIN1/IL6/INHBA
GOBP_AEROBIC_RESPIRATION	GOBP_AEROBIC_RESPIRATION	71	-0.381218	-1.53509	0.0186349	0.337001	0.315932	1830	tags=42%, list=27%, signal=31%	STOML2/MDH2/PDHB/CHCHD2/DLAT/CAT/COX6C/NDUFB3/UQCRC1/PINK1/COX4I2/NDUFV3/MSH2/NDUFB5/PPIF/SIRT3/COX7A2/NDUFC1/MDH1/COQ9/COX6B1/SDHA/PARK7/DLST/IREB2/CCNB1/ACO2/NDUFA8/UQCRB/NDUFA7
GOBP_NUCLEOSIDE_TRIPHOSPHATE_METABOLIC_PROCESS	GOBP_NUCLEOSIDE_TRIPHOSPHATE_METABOLIC_PROCESS	70	-0.37751	-1.51093	0.018701	0.337001	0.315932	1273	tags=29%, list=19%, signal=23%	ENPP1/FIS1/PINK1/NDUFV3/NDUFB5/AK1/MYH6/NDUFC1/ATP6V1B2/TYMS/ADK/SDHA/FIGNL1/TBPL1/NME7/NDUFA8/NMNAT1/NME5/NDUFA7/ATP1B1
GOBP_GOLGI_VESICLE_TRANSPORT	GOBP_GOLGI_VESICLE_TRANSPORT	122	-0.331559	-1.43973	0.0185121	0.337001	0.315932	1434	tags=30%, list=21%, signal=24%	RAB6A/GOLGA7/LMAN2/NRBP1/SEC24C/SCAMP1/CUL3/VTI1B/BET1/PGAP1/EHD3/GOLPH3L/TMED3/SAR1B/LMAN2L/KLHL12/KDELR3/TRAPPC4/BBS1/YIPF4/SNX1/PRKCI/RAB34/YKT6/SEC23B/TRAPPC6B/NSF/VAMP3/TMED10/RAB14/TBC1D14/RABIF/TMED4/EXOC6/EXOC8/AP3S2/SORL1
GOBP_REGULATION_OF_HAIR_CYCLE	GOBP_REGULATION_OF_HAIR_CYCLE	16	0.578331	1.65993	0.0190383	0.337546	0.316443	857	tags=38%, list=13%, signal=33%	FST/KRT17/PER1/WNT10B/SMAD4/CDH3
GOBP_FOREBRAIN_NEURON_DIFFERENTIATION	GOBP_FOREBRAIN_NEURON_DIFFERENTIATION	16	0.578188	1.65952	0.0190383	0.337546	0.316443	1047	tags=50%, list=16%, signal=42%	INHBA/PLXNA1/SEMA3E/PROX1/CSF1R/GBX2/DISC1/NRP2
GOBP_RESPONSE_TO_PROSTAGLANDIN	GOBP_RESPONSE_TO_PROSTAGLANDIN	22	-0.528052	-1.62001	0.0190179	0.337546	0.316443	1840	tags=55%, list=27%, signal=40%	CCR7/AKR1C3/PTGER4/A2M/CCL19/ADCY6/GNG2/TNC/PTGER2/PRKAA2/YY1/SFRP1
GOBP_MUSCLE_ORGAN_DEVELOPMENT	GOBP_MUSCLE_ORGAN_DEVELOPMENT	128	0.301508	1.37875	0.0189721	0.337546	0.316443	984	tags=26%, list=15%, signal=22%	SOX15/ACTA1/SOX11/FZD2/VAMP5/CNTNAP1/HAND1/HBEGF/COL11A1/ZFPM1/WNT10B/SMYD1/ANKRD2/CFLAR/RBPJ/BASP1/KEL/NAGLU/MYLK2/SMAD4/MEF2A/PROX1/CNTFR/MYBPC3/COL3A1/PAX5/EPHB1/SIX1/LMOD3/SMTN/NEUROG1/NKX2-5/IGF2
GOBP_STEM_CELL_DIVISION	GOBP_STEM_CELL_DIVISION	15	-0.593324	-1.62649	0.019546	0.342406	0.320999	1280	tags=53%, list=19%, signal=43%	TGFB2/CUL3/FUT10/MLLT3/SOX17/SFRP2/WWTR1/FZD7
GOBP_MUSCLE_ORGAN_MORPHOGENESIS	GOBP_MUSCLE_ORGAN_MORPHOGENESIS	36	0.444097	1.56349	0.0195212	0.342406	0.320999	1203	tags=39%, list=18%, signal=32%	FZD2/HAND1/COL11A1/ZFPM1/RBPJ/NAGLU/MYLK2/SMAD4/PROX1/MYBPC3/COL3A1/NKX2-5/BMP4/TCF15
GOBP_VACUOLAR_TRANSPORT	GOBP_VACUOLAR_TRANSPORT	55	-0.399542	-1.5125	0.0195433	0.342406	0.320999	1274	tags=31%, list=19%, signal=25%	ZFYVE16/GNPTAB/LYST/PINK1/VTI1B/EHD3/BIN1/HOOK3/VPS37A/SQSTM1/DTX3L/LEPROTL1/TGFBRAP1/CHMP7/SNX16/AP3S2/SORL1
GOMF_VITAMIN_B6_BINDING	GOMF_VITAMIN_B6_BINDING	23	0.523564	1.64115	0.0197196	0.342716	0.321289	585	tags=30%, list=9%, signal=28%	GAD1/DDC/AADAT/CSAD/ALB/PYGL/SHMT1
GOBP_ELECTRON_TRANSPORT_CHAIN	GOBP_ELECTRON_TRANSPORT_CHAIN	67	-0.382808	-1.52092	0.0196922	0.342716	0.321289	1558	tags=43%, list=23%, signal=34%	COX6C/NDUFB3/AKR7A2/CIAPIN1/UQCRC1/PINK1/ALDH2/GPD2/COX4I2/GSR/NDUFV3/ASPH/NDUFB5/POR/GPX2/AKR7A3/THAP11/COX7A2/PDIA5/NDUFC1/FDX1/COQ9/COX6B1/SDHA/PARK7/CCNB1/NDUFA8/UQCRB/NDUFA7
GOBP_STEROID_HORMONE_BIOSYNTHETIC_PROCESS	GOBP_STEROID_HORMONE_BIOSYNTHETIC_PROCESS	22	0.523522	1.62588	0.0201701	0.347795	0.326052	969	tags=32%, list=14%, signal=27%	ADM/HSD17B2/FSHB/DAB2/AKR1B1/H6PD/HSD17B3
GOBP_POSITIVE_REGULATION_OF_NEURON_DIFFERENTIATION	GOBP_POSITIVE_REGULATION_OF_NEURON_DIFFERENTIATION	28	0.478476	1.5828	0.0201519	0.347795	0.326052	1458	tags=54%, list=22%, signal=42%	PCP4/SOX11/GDPD5/PROX1/IMPACT/NEUROD2/HOXD3/NEUROG1/NKX2-5/CSNK1D/BMP4/ADRA2C/NCOA1/FGF2/DLX1
GOMF_PROTEIN_FOLDING_CHAPERONE	GOMF_PROTEIN_FOLDING_CHAPERONE	22	-0.525265	-1.61146	0.0207084	0.354299	0.332149	1343	tags=50%, list=20%, signal=40%	CALR/HSPA5/CLGN/PFDN2/CCT4/ANP32E/HSPA2/HSPA1L/PDCL3/HSPA14/HSPE1
GOBP_PEPTIDYL_AMINO_ACID_MODIFICATION	GOBP_PEPTIDYL_AMINO_ACID_MODIFICATION	392	-0.263403	-1.30716	0.0206394	0.354299	0.332149	1434	tags=26%, list=21%, signal=22%	RAB6A/BDKRB2/EHMT2/EIF4G1/PPIE/LCK/GOLGA7/HIPK1/PARP14/DLG4/RAP2B/ZDHHC23/PRKCZ/PFN2/HIPK3/AGBL2/PINK1/MCRS1/MAPK8/LOX/UHRF2/TP53/PPIH/MAD2L2/GFRA1/IL6ST/KITLG/EPHB2/AGT/ASPH/DPM3/ULK2/ZDHHC12/CDK5/PPIF/UHMK1/CSNK2A1/PPP2CA/PTEN/CCL5/ACTL6A/PRKCI/DYRK3/SIRT3/VRK3/LIPT1/IKBKE/PDGFRA/CD3E/STK38/PPIL1/HINT2/CD36/TNKS/ASH2L/RELN/PDCL3/SMYD2/MARK1/RUVBL2/HGF/MAPK13/ATR/OXSR1/SRPK1/EP300/PARK7/BRD8/PRK…
GOBP_ANATOMICAL_STRUCTURE_FORMATION_INVOLVED_IN_MORPHOGENESIS	GOBP_ANATOMICAL_STRUCTURE_FORMATION_INVOLVED_IN_MORPHOGENESIS	478	0.231501	1.23304	0.0210084	0.358039	0.335655	1296	tags=25%, list=19%, signal=21%	ADM/EMILIN1/SCGB3A1/RAPGEF3/IL6/COL7A1/ACTA1/SOX11/FZD2/CAMP/LOXL2/TPPP/ATOH8/CNTNAP1/FZD8/HAND1/ADAM8/TBX2/ZC3H12A/RHOJ/INHBA/VEGFC/PTPN14/HAND2/ANPEP/GPR15/NKX3-1/MESP1/ARHGAP22/PLXNA1/COL11A1/ZFPM1/DVL3/KLK5/WNT10B/CALD1/TBX19/CHI3L1/CFLAR/PDPN/FMNL3/POU5F1/RBPJ/MIXL1/HIF1A/PHLDB1/SEMA3E/IRX1/WNT11/PTPRM/BMPER/ID1/CDH5/SMAD4/FOLR1/MEF2A/PROX1/PGF/PHLDB2/SIRT6/EPHA2/DLL3/CCL24/CX3CL1/RARG/NOTCH…
GOBP_CARDIAC_VENTRICLE_DEVELOPMENT	GOBP_CARDIAC_VENTRICLE_DEVELOPMENT	62	0.395167	1.59205	0.0211072	0.358334	0.335931	629	tags=27%, list=9%, signal=25%	SOX11/FZD2/SMAD6/HAND1/HAND2/MESP1/COL11A1/ZFPM1/PDE2A/SAV1/RBPJ/HIF1A/WNT11/NAGLU/SMAD4/PROX1/MYBPC3
GOBP_CARDIAC_CHAMBER_MORPHOGENESIS	GOBP_CARDIAC_CHAMBER_MORPHOGENESIS	65	0.371544	1.51178	0.0213482	0.361031	0.338459	629	tags=26%, list=9%, signal=24%	SOX11/FZD2/SMAD6/HAND1/TBX2/HAND2/MESP1/COL11A1/ZFPM1/SAV1/RBPJ/HIF1A/WNT11/NAGLU/SMAD4/PROX1/MYBPC3
GOBP_MORPHOGENESIS_OF_AN_EPITHELIAL_SHEET	GOBP_MORPHOGENESIS_OF_AN_EPITHELIAL_SHEET	23	0.518412	1.625	0.0216752	0.361516	0.338914	635	tags=26%, list=9%, signal=24%	MMP12/TMEFF2/SOX11/HBEGF/PDPN/PHLDB2
GOBP_MYELOID_LEUKOCYTE_MIGRATION	GOBP_MYELOID_LEUKOCYTE_MIGRATION	102	0.322095	1.40127	0.0217057	0.361516	0.338914	1418	tags=37%, list=21%, signal=30%	EMILIN1/IL6/S100A9/RABGEF1/ADAM8/CCL16/VEGFC/RIN3/SAA1/SRP54/S100A8/PGF/CXCL6/CCL24/CX3CL1/FUT7/S100A12/KIT/IL6R/MMP2/SERPINE1/CSF1R/CCL17/GP2/IL1B/SWAP70/TNFRSF11A/SCG2/LGALS3/CD177/CCL23/C5/RPS19/PIK3CD/CD74/SLAMF1/FUT4/CHGA
GOBP_REGULATION_OF_HORMONE_LEVELS	GOBP_REGULATION_OF_HORMONE_LEVELS	225	0.269493	1.3285	0.0216796	0.361516	0.338914	1000	tags=22%, list=15%, signal=20%	ADM/CRYM/HSD17B2/IL6/CPLX3/SOX11/CYP1A2/VGF/NR1D1/SPINK1/INHBA/FAM3D/NKX3-1/AFP/LHCGR/UGT2B28/RDH16/FSHB/HLA-DRB1/HIF1A/FFAR3/PAPSS2/FGG/CYP46A1/DAB2/KLK6/DHRS9/NAGLU/CYP2C9/SMAD4/GRP/BCHE/RDH12/PDE8B/SIRT6/TRPV6/CHST8/ACE/KCNQ1/AKR1B1/MTNR1B/CYP2S1/UCN3/H6PD/GCK/PTPRN/DIO1/IL11/HSD17B3/IL1B
GOBP_MEMBRANE_ORGANIZATION	GOBP_MEMBRANE_ORGANIZATION	300	-0.268462	-1.29772	0.0215556	0.361516	0.338914	1280	tags=25%, list=19%, signal=21%	TGFB2/TMEM11/SEC24C/CUL3/PINK1/MAPK8/PTPRD/CRKL/VTI1B/BET1/TP53/TIMM10/SAMD9/PLSCR1/GOLPH3L/TMCO1/EPHB2/NUP93/SAR1B/HACE1/KLHL12/ITGA2/PACSIN3/PPIF/FNTA/DCST2/PTEN/BIN1/TRAPPC4/TOMM20/YIPF4/STX7/SNAP29/PRKCI/RAB34/SH3BP1/C3/YKT6/SEC23B/VPS37A/ANXA6/CD36/CHCHD3/TRAPPC6B/ARL6IP1/RELN/RFT1/NSF/SERPINA5/SERP1/RCC1/AP2M1/CRIPT/VAMP3/TMED10/RABIF/VCPIP1/EMP2/BAX/TLCD1/TOR1AIP1/IER3/PTPRC/TGFBRAP1/EXOC6…
GOBP_ACUTE_INFLAMMATORY_RESPONSE	GOBP_ACUTE_INFLAMMATORY_RESPONSE	43	0.410865	1.50551	0.0220705	0.366204	0.34331	1683	tags=47%, list=25%, signal=35%	IL6/CRP/ADAM8/PLA2G2D/SAA1/FFAR3/DNASE1L3/FUT7/IL6R/FCGR2B/FCGR1A/IL1B/TNFRSF11A/AHSG/VNN1/NLRP3/FCGR3A/TNFSF4/CTNNBIP1/IL1A
GOBP_NUCLEUS_LOCALIZATION	GOBP_NUCLEUS_LOCALIZATION	10	-0.644669	-1.57713	0.0223972	0.370133	0.346992	878	tags=60%, list=13%, signal=52%	TLK2/TRIM58/BIN1/HOOK3/SYNE2/SIRT1
GOBP_ORGANOPHOSPHATE_METABOLIC_PROCESS	GOBP_ORGANOPHOSPHATE_METABOLIC_PROCESS	371	-0.258422	-1.27952	0.0224756	0.370133	0.346992	1273	tags=24%, list=19%, signal=20%	ENPP1/MBOAT1/GGPS1/FIS1/CROT/PLA2G2A/CDIPT/LGALS13/PINK1/LPL/PGAP1/ACSM1/GPD2/TP53/PRKG1/BPNT1/PLSCR1/MTHFD1/MTMR2/MOCS2/DHDDS/NDUFV3/DPM3/NPPC/COASY/ETNK2/NDUFB5/HTR2B/PAICS/PIGC/PTEN/ADCY6/ELOVL5/SOCS6/ADCY1/SLC30A5/AK1/MYH6/GDPD3/GUCY1A2/ADCY9/NDUFC1/PNPO/ELOVL2/PGLS/PANK3/MDH1/PFKFB2/CD38/ATP6V1B2/PIGO/DPM2/RBKS/HMGCR/FDFT1/IMPA1/TYMS/ADK/SDHA/PARK7/SOCS4/FADS1/DLST/TKT/FIGNL1/FBP1/TBPL1/PMVK…
GOBP_MISMATCH_REPAIR	GOBP_MISMATCH_REPAIR	12	-0.625266	-1.61896	0.0229379	0.376335	0.352807	1341	tags=50%, list=20%, signal=40%	EXO1/MLH3/MSH2/POLD3/MSH6/RPA2
GOBP_CARBOHYDRATE_DERIVATIVE_METABOLIC_PROCESS	GOBP_CARBOHYDRATE_DERIVATIVE_METABOLIC_PROCESS	407	-0.254041	-1.26017	0.0233258	0.381278	0.357441	1250	tags=24%, list=19%, signal=21%	MAN1A1/UBE2J1/GNPTAB/FIS1/CROT/PINK1/GNS/PGAP1/ACSM1/GPD2/TP53/BPNT1/MAN1C1/GALNT5/MAN2A2/ALG2/MTHFD1/DHDDS/NDUFV3/DPM3/CCL19/NPPC/COASY/NDUFB5/FUT10/PAICS/PIGC/SLC35D2/ADCY6/ELOVL5/EXTL2/FUCA1/B4GALT4/ADCY1/SLC30A5/AK1/B3GNT5/MYH6/ABHD10/ALG8/GLCE/GUCY1A2/B3GALNT1/ADCY9/UAP1/STT3A/NDUFC1/SOAT1/ELOVL2/PGLS/PANK3/TUSC3/PFKFB2/RFT1/B3GALT4/ATP6V1B2/PIGO/B3GAT3/SERP1/GNE/DPM2/RBKS/HMGCR/TYMS/ALDH1A1…
GOMF_RNA_POLYMERASE_ACTIVITY	GOMF_RNA_POLYMERASE_ACTIVITY	13	-0.624795	-1.66202	0.0234481	0.381856	0.357983	1617	tags=62%, list=24%, signal=47%	POLR2F/POLR2H/POLR2C/POLR2L/POLR3K/POLR2J/POLR2B/PRIM1
GOMF_ARACHIDONIC_ACID_MONOOXYGENASE_ACTIVITY	GOMF_ARACHIDONIC_ACID_MONOOXYGENASE_ACTIVITY	12	0.615191	1.62969	0.0239677	0.38776	0.363518	1851	tags=67%, list=28%, signal=48%	CYP2B6/CYP4A22/CYP4Z1/CYP2C9/CYP2S1/CYP2A6/CYP2C19/CYP2C18
GOBP_SENSORY_PERCEPTION_OF_LIGHT_STIMULUS	GOBP_SENSORY_PERCEPTION_OF_LIGHT_STIMULUS	93	0.329805	1.41429	0.023987	0.38776	0.363518	863	tags=23%, list=13%, signal=20%	CPLX3/PRR4/TIMP3/RHO/CNGA1/CABP4/COL11A1/RGS9BP/RLBP1/MYO3B/CRYBA4/GABRR2/RDH12/SLC24A1/GNAT2/ARL6/WFS1/COL2A1/OPN4/CDH3/GRK7
GOBP_REGULATION_OF_RAS_PROTEIN_SIGNAL_TRANSDUCTION	GOBP_REGULATION_OF_RAS_PROTEIN_SIGNAL_TRANSDUCTION	76	-0.358712	-1.45588	0.0241092	0.388308	0.364031	1707	tags=41%, list=25%, signal=31%	F11R/F2R/GPR65/GBF1/NUP62/KRAS/F2RL2/GABARAP/ARHGEF18/KCTD13/NET1/ARRB1/MAP4K4/ARHGEF3/TGFB2/CUL3/KITLG/EPHB2/RASA2/PSD3/ROBO1/SH3BP1/SQSTM1/GIT1/FBXO8/FBP1/PPP2CB/PLCE1/SHOC2/IGF1/FGF10
GOBP_REGULATION_OF_PROTEIN_KINASE_C_SIGNALING	GOBP_REGULATION_OF_PROTEIN_KINASE_C_SIGNALING	10	0.65972	1.65477	0.0245283	0.388879	0.364567	1899	tags=80%, list=28%, signal=57%	WNT11/SEZ6L/ADRA1A/SPHK2/SEZ6/SEZ6L2/MC1R/WNT5A
GOBP_NEGATIVE_REGULATION_OF_PEPTIDYL_SERINE_PHOSPHORYLATION	GOBP_NEGATIVE_REGULATION_OF_PEPTIDYL_SERINE_PHOSPHORYLATION	11	-0.640225	-1.6146	0.0245869	0.388879	0.364567	899	tags=55%, list=13%, signal=47%	BDKRB2/PTEN/HGF/BAX/PWP1/PDE4D
GOBP_REGULATION_OF_TRIGLYCERIDE_METABOLIC_PROCESS	GOBP_REGULATION_OF_TRIGLYCERIDE_METABOLIC_PROCESS	20	-0.519813	-1.55299	0.0245517	0.388879	0.364567	691	tags=20%, list=10%, signal=18%	C3/THRSP/SORL1/SIRT1
GOBP_RESPONSE_TO_REACTIVE_OXYGEN_SPECIES	GOBP_RESPONSE_TO_REACTIVE_OXYGEN_SPECIES	83	-0.366316	-1.515	0.0242572	0.388879	0.364567	1210	tags=29%, list=18%, signal=24%	PINK1/MAPK8/MPV17/CASP3/UCP2/PPIF/MMP3/PEX13/PDGFRA/CD36/SQSTM1/HGF/MAPK13/PARK7/GCH1/SESN1/PPP2CB/PRDX3/S100A7/APOD/AREG/SIRT1/PDGFD/MAPT
GOBP_ESTABLISHMENT_OF_PROTEIN_LOCALIZATION_TO_ORGANELLE	GOBP_ESTABLISHMENT_OF_PROTEIN_LOCALIZATION_TO_ORGANELLE	183	-0.29906	-1.36414	0.0243632	0.388879	0.364567	1412	tags=27%, list=21%, signal=22%	IL10RA/TIMM9/PEX12/RAB11A/ZFYVE16/HERPUD1/MAN1A1/GNPTAB/FIS1/HSPA5/PINK1/MAPK8/SIX2/TP53/TIMM10/TIMM17A/FBXO7/NUP93/IPO9/CCT4/PEX13/TOMM20/HSPA1L/LONP2/NPEPPS/POM121/VPS37A/CD36/IFT122/PEX1/SQSTM1/IPO4/RUVBL2/SEC61A2/UBE2L3/EP300/BAX/SREBF2/SGTB/APOD/STK3/KPNA6/NUP35/NUP155/CDH1/SNX16/JAK2/SORL1/MAPT
GOMF_TRANSLATION_FACTOR_ACTIVITY_RNA_BINDING	GOMF_TRANSLATION_FACTOR_ACTIVITY_RNA_BINDING	30	-0.481277	-1.58518	0.024841	0.39149	0.367015	1081	tags=37%, list=16%, signal=31%	EEF1A1/COPS5/DHX29/EIF2B2/CPEB2/TUFM/EIF2S2/EIF1B/EIF4E3/CPEB4/EIF1AY
GOBP_REGULATION_OF_GLIAL_CELL_PROLIFERATION	GOBP_REGULATION_OF_GLIAL_CELL_PROLIFERATION	16	0.572524	1.64327	0.0256341	0.392291	0.367766	470	tags=31%, list=7%, signal=29%	IL6/SOX11/VEGFC/CHRM1/PLAG1
GOBP_POSITIVE_REGULATION_OF_NEUROBLAST_PROLIFERATION	GOBP_POSITIVE_REGULATION_OF_NEUROBLAST_PROLIFERATION	14	0.579274	1.61605	0.0256948	0.392291	0.367766	1829	tags=57%, list=27%, signal=42%	VEGFC/HIF1A/CX3CL1/HAPLN3/DISC1/FGF2/SHH/WDR62
GOCC_CAJAL_BODY	GOCC_CAJAL_BODY	21	-0.528305	-1.60503	0.0256747	0.392291	0.367766	1170	tags=43%, list=17%, signal=35%	ANKS1B/SMNDC1/ARIH1/TOE1/ZC3H8/XPO1/SNRPC/NPAT/NOLC1
GOBP_NEGATIVE_REGULATION_OF_SIGNAL_TRANSDUCTION_BY_P53_CLASS_MEDIATOR	GOBP_NEGATIVE_REGULATION_OF_SIGNAL_TRANSDUCTION_BY_P53_CLASS_MEDIATOR	10	-0.633702	-1.5503	0.0253249	0.392291	0.367766	936	tags=50%, list=14%, signal=43%	BDKRB2/RRN3/DYRK3/TAF9/SIRT1
GOMF_OXIDOREDUCTION_DRIVEN_ACTIVE_TRANSMEMBRANE_TRANSPORTER_ACTIVITY	GOMF_OXIDOREDUCTION_DRIVEN_ACTIVE_TRANSMEMBRANE_TRANSPORTER_ACTIVITY	20	-0.516892	-1.54426	0.0254131	0.392291	0.367766	1520	tags=50%, list=23%, signal=39%	NDUFB3/UQCRC1/COX4I2/NDUFV3/NDUFB5/NDUFC1/COX6B1/CYBRD1/NDUFA8/NDUFA7
GOBP_NEGATIVE_REGULATION_OF_PROTEIN_SECRETION	GOBP_NEGATIVE_REGULATION_OF_PROTEIN_SECRETION	33	-0.45107	-1.52132	0.0254856	0.392291	0.367766	670	tags=24%, list=10%, signal=22%	IRS1/CYP51A1/HMGCR/NEO1/SFRP1/VSNL1/RSAD2/RAB11FIP1
GOBP_CYTOKINESIS	GOBP_CYTOKINESIS	70	-0.369855	-1.48029	0.0255977	0.392291	0.367766	1720	tags=33%, list=26%, signal=25%	CENPA/ACTR2/ZFYVE26/NUP62/UVRAG/IQGAP3/RAB11A/CUL3/ANLN/MYH10/CDCA8/KIF23/POLDIP2/RACGAP1/BBS4/GIT1/DCTN3/EXOC6/PRC1/CHMP7/IGF1R/EXOC8/CEP55
GOBP_RIBONUCLEOPROTEIN_COMPLEX_BIOGENESIS	GOBP_RIBONUCLEOPROTEIN_COMPLEX_BIOGENESIS	118	-0.331018	-1.42878	0.025446	0.392291	0.367766	1124	tags=26%, list=17%, signal=22%	PRPF39/RPL10L/FCF1/ISG20L2/RRN3/PRPF19/C1orf131/DHX29/RPS15A/CLNS1A/SNRPD3/WBP11/POP7/SF3B3/RUVBL2/XPO1/ATR/SRPK1/PPAN/EIF2S2/SNRPC/NOL8/SF3B2/POLR2D/PWP1/NOLC1/LUC7L2/WDR3/TAF9/NOL9/POP4
GOBP_ORGANOPHOSPHATE_BIOSYNTHETIC_PROCESS	GOBP_ORGANOPHOSPHATE_BIOSYNTHETIC_PROCESS	225	-0.283281	-1.32824	0.0250175	0.392291	0.367766	1729	tags=34%, list=26%, signal=26%	PDHB/ATP6V1A/AK3/DLAT/PIP5K1A/SLC44A2/PRKAG2/FLAD1/CDS2/SPTLC2/SMG1/UVRAG/NDUFB3/NPPB/SOCS5/GUK1/LPGAT1/AGPAT3/PLA2G4A/MBOAT1/GGPS1/CDIPT/PINK1/PGAP1/PRKG1/BPNT1/PLSCR1/MTHFD1/MTMR2/MOCS2/DHDDS/NDUFV3/DPM3/NPPC/COASY/ETNK2/NDUFB5/HTR2B/PAICS/PIGC/PTEN/ADCY6/ELOVL5/SOCS6/ADCY1/SLC30A5/AK1/GUCY1A2/ADCY9/NDUFC1/PNPO/ELOVL2/PANK3/PIGO/DPM2/IMPA1/TYMS/ADK/SDHA/SOCS4/FADS1/TKT/TBPL1/PMVK/GCH1/NME7/DCK/…
GOBP_STRESS_GRANULE_ASSEMBLY	GOBP_STRESS_GRANULE_ASSEMBLY	11	-0.639195	-1.612	0.026375	0.393447	0.368849	412	tags=27%, list=6%, signal=26%	PRKAA2/STYXL1/MAPT
GOBP_MATURE_B_CELL_DIFFERENTIATION_INVOLVED_IN_IMMUNE_RESPONSE	GOBP_MATURE_B_CELL_DIFFERENTIATION_INVOLVED_IN_IMMUNE_RESPONSE	18	0.546949	1.61148	0.0263198	0.393447	0.368849	1256	tags=44%, list=19%, signal=36%	IL6/RAG2/NFKBIZ/FCGR2B/BCL3/CDH17/PLCG2/IL2
GOBP_VENTRICULAR_SEPTUM_DEVELOPMENT	GOBP_VENTRICULAR_SEPTUM_DEVELOPMENT	36	0.434982	1.5314	0.026411	0.393447	0.368849	1169	tags=39%, list=17%, signal=32%	SOX11/FZD2/SMAD6/ZFPM1/PDE2A/SAV1/RBPJ/WNT11/SMAD4/PROX1/DAND5/NKX2-5/SUFU/BMP4
GOBP_AMINO_ACID_IMPORT_ACROSS_PLASMA_MEMBRANE	GOBP_AMINO_ACID_IMPORT_ACROSS_PLASMA_MEMBRANE	19	-0.522012	-1.52874	0.0261011	0.393447	0.368849	564	tags=53%, list=8%, signal=48%	SLC1A2/SLC1A3/SLC38A2/SLC7A8/ARL6IP1/SLC1A4/SLC38A1/SLC7A2/RGS4/SLC7A11
GOBP_CARDIAC_MUSCLE_TISSUE_MORPHOGENESIS	GOBP_CARDIAC_MUSCLE_TISSUE_MORPHOGENESIS	29	0.45202	1.51594	0.0264863	0.393447	0.368849	629	tags=31%, list=9%, signal=28%	HAND1/COL11A1/ZFPM1/RBPJ/NAGLU/MYLK2/SMAD4/PROX1/MYBPC3
GOBP_NEGATIVE_REGULATION_OF_PHOSPHORYLATION	GOBP_NEGATIVE_REGULATION_OF_PHOSPHORYLATION	138	-0.323098	-1.42085	0.0259394	0.393447	0.368849	1873	tags=41%, list=28%, signal=30%	HSPB1/SH3GL2/PTPRB/PARD3/DTNBP1/NPM1/PRNP/IPO7/NR2F2/PPIA/SAMSN1/CIB1/SH3BP5L/PRKAG2/SOCS5/ADIPOQ/BDKRB2/EIF4G1/FBLN1/PARP14/TRIB3/ENPP1/PRKCZ/HIPK3/SFN/CDKN2D/CRKL/PTPN22/EPHB2/AGT/PPP2CA/PTEN/DUSP10/LRP6/CAMK2N1/STK38/HGF/PRKAR2A/AKT1S1/PARK7/SOCS4/BAX/PTPRC/PBK/DUSP16/PWP1/SFRP2/PRDX3/GNAQ/TERF2IP/SFRP1/ERRFI1/WWTR1/SORL1/SIRT1/MAPT/PDE4D
GOBP_AMIDE_BIOSYNTHETIC_PROCESS	GOBP_AMIDE_BIOSYNTHETIC_PROCESS	299	-0.274277	-1.32598	0.0259542	0.393447	0.368849	1598	tags=31%, list=24%, signal=25%	LSM14A/SPTLC2/ELAVL4/MRPS34/NCL/MRPL24/SLC1A2/PRMT1/PIWIL2/GCLC/SSB/RPS24/ARG2/EIF4G1/RPL35/METTL3/CHCHD1/CALR/APEH/ATF4/FARSB/PTRH1/UBA52/PINK1/ILF3/ZNF540/KHDRBS1/RPL36AL/RPL13/IGF2BP3/ELP3/DCP1A/RPL10L/EEF1A1/ASCC3/BTG2/TRUB2/MRPL33/TRIP4/ITGA2/MRPL28/UHMK1/RPS2/COPS5/CSNK2A1/MRPL39/RPL30/ELOVL5/B4GALT4/LRRC47/ELAC1/MRPL50/DHX29/RPS15A/CCL5/EIF2B2/SIRT3/CPEB2/MRPL23/EIF4EBP2/CNOT6/TUFM/ELOVL2/…
GOBP_PROTEIN_MODIFICATION_BY_SMALL_PROTEIN_CONJUGATION	GOBP_PROTEIN_MODIFICATION_BY_SMALL_PROTEIN_CONJUGATION	299	-0.273727	-1.32332	0.0264218	0.393447	0.368849	1601	tags=29%, list=24%, signal=23%	PAXIP1/CBFB/GABARAP/TRAF6/VPS11/KCTD13/FBXO11/GCLC/SOCS5/PCGF5/RBX1/ARRB1/ERCC8/PEX12/RNF38/DET1/FAM107A/TRIB3/UBA52/HERPUD1/UBE3B/UBE2J1/HSPA5/CUL3/CUL5/PINK1/FBXL7/UHRF2/GAN/PTPN22/UBQLN1/TRIM35/MAD2L2/HECTD1/FBXO7/UBE2V2/HACE1/RNF13/TRIP12/FBXO3/KLHL12/RNF7/CDK5/RPS2/COPS5/PRPF19/PTEN/ARIH1/CDC23/NEDD4L/UBE2D1/TRIM26/SOCS6/UBE2H/PHF23/UBE2W/UBE2L6/MAD2L1/TRIM52/TNKS/SQSTM1/MIB1/DTX3L/FEM1B/UBE…
GOBP_EPIBOLY	GOBP_EPIBOLY	14	0.576538	1.60842	0.026607	0.393909	0.369282	1545	tags=57%, list=23%, signal=44%	MMP12/TMEFF2/HBEGF/PDPN/PHLDB2/MEGF8/ITGA5/CLASP1
GOBP_CARDIAC_CHAMBER_DEVELOPMENT	GOBP_CARDIAC_CHAMBER_DEVELOPMENT	81	0.339399	1.42282	0.026703	0.394004	0.369371	1095	tags=31%, list=16%, signal=26%	SOX11/SNX17/FZD2/SMAD6/HAND1/TBX2/HAND2/MESP1/COL11A1/ZFPM1/PDE2A/SAV1/RBPJ/HIF1A/WNT11/NAGLU/SMAD4/PROX1/MYBPC3/DAND5/ADAMTS6/NKX2-5/SEMA3C/NRP2/SUFU
GOMF_SUGAR_TRANSMEMBRANE_TRANSPORTER_ACTIVITY	GOMF_SUGAR_TRANSMEMBRANE_TRANSPORTER_ACTIVITY	11	0.633989	1.64718	0.0270789	0.396886	0.372074	2142	tags=73%, list=32%, signal=50%	SLC2A5/SLC23A3/SLC2A12/SLC2A11/SLC45A3/SLC2A3/SLC23A1/SLC5A1
GOCC_INNER_MITOCHONDRIAL_MEMBRANE_PROTEIN_COMPLEX	GOCC_INNER_MITOCHONDRIAL_MEMBRANE_PROTEIN_COMPLEX	44	-0.427357	-1.53821	0.0270679	0.396886	0.372074	1558	tags=39%, list=23%, signal=30%	COX6C/NDUFB3/TIMM9/UQCRC1/TIMM10/TIMM17A/COX4I2/NDUFV3/NDUFB5/COX7A2/NDUFC1/CHCHD3/COX6B1/SDHA/NDUFA8/UQCRB/NDUFA7
GOBP_REGULATION_OF_MUSCLE_TISSUE_DEVELOPMENT	GOBP_REGULATION_OF_MUSCLE_TISSUE_DEVELOPMENT	21	0.516533	1.57521	0.0273041	0.398858	0.373922	1748	tags=48%, list=26%, signal=35%	SOX15/WNT10B/LMOD3/IGF2/BMP4/LUC7L/FGF3/RPL3L/ACTN3/SHH
GOMF_MOLECULAR_ADAPTOR_ACTIVITY	GOMF_MOLECULAR_ADAPTOR_ACTIVITY	220	-0.28626	-1.33938	0.0275352	0.400902	0.375838	1260	tags=26%, list=19%, signal=22%	HERPUD1/FIS1/MAP2K1/CUL3/CUL5/LOX/KHDRBS1/LPL/CRKL/VTI1B/BET1/MYD88/AIM2/FBXO7/EEF1A1/LDLRAP1/FBXO3/FNTA/TRAT1/HSH2D/STX7/SNAP29/TRAF3IP3/SUV39H2/IRS1/YKT6/CD3E/AP1S3/CHCHD3/APH1A/POLD3/SQSTM1/BBS4/RRAGD/RUVBL2/DTX3L/FEM1B/AP2M1/VAMP3/MLLT3/DDB1/TOLLIP/MAPRE1/RAPGEF4/BTRC/NEFH/PAG1/SGTB/NOLC1/SYNE2/GTF2E1/HIP1/NMNAT1/CD3G/DTL/MAPT/ATP1B1
GOBP_RNA_LOCALIZATION	GOBP_RNA_LOCALIZATION	64	-0.378726	-1.4808	0.0278421	0.404032	0.378773	1849	tags=44%, list=28%, signal=32%	NXT1/TGFBR2/NPM1/SIDT2/TSC1/NUP62/SMG1/SSB/CKAP5/UPF2/KHDRBS1/IGF2BP3/NUP93/CCT4/TOMM20/POM121/TNKS/RUVBL2/XPO1/ATR/YY1/STAU2/NUP160/NUP35/NUP155/RBM8A/SIDT1/PEG10
GOBP_CELL_PROLIFERATION_INVOLVED_IN_HEART_MORPHOGENESIS	GOBP_CELL_PROLIFERATION_INVOLVED_IN_HEART_MORPHOGENESIS	11	0.631098	1.63967	0.0282758	0.405322	0.379982	803	tags=36%, list=12%, signal=32%	HAND2/RBPJ/SMAD4/SIX1
GOBP_REGULATION_OF_HAIR_FOLLICLE_DEVELOPMENT	GOBP_REGULATION_OF_HAIR_FOLLICLE_DEVELOPMENT	12	0.60938	1.61429	0.0288528	0.405322	0.379982	857	tags=42%, list=13%, signal=36%	FST/KRT17/WNT10B/SMAD4/CDH3
GOBP_AORTA_DEVELOPMENT	GOBP_AORTA_DEVELOPMENT	27	0.475567	1.56585	0.0283347	0.405322	0.379982	1095	tags=44%, list=16%, signal=37%	SNX17/SMAD6/TBX2/NKX3-1/PDE2A/RBPJ/NAGLU/PROX1/COL3A1/SIX1/ADAMTS6/SUFU
GOBP_REGULATION_OF_LEUKOCYTE_APOPTOTIC_PROCESS	GOBP_REGULATION_OF_LEUKOCYTE_APOPTOTIC_PROCESS	42	-0.433249	-1.52785	0.028156	0.405322	0.379982	1148	tags=36%, list=17%, signal=30%	TP53/CXCL12/KITLG/CCL19/KIFAP3/HSH2D/CCL5/ZC3H8/BAX/PRKCQ/CD3G/SLC7A11/SIRT1/GPAM/IL7R
GOMF_MOLECULAR_CARRIER_ACTIVITY	GOMF_MOLECULAR_CARRIER_ACTIVITY	33	-0.443757	-1.49666	0.028519	0.405322	0.379982	1406	tags=39%, list=21%, signal=31%	TIMM9/CALR/MYD88/TIMM10/SCO1/IPO9/ANP32E/IPO4/XPO1/PARK7/VPS72/PWP1/KPNA6
GOCC_MITOTIC_SPINDLE	GOCC_MITOTIC_SPINDLE	59	-0.38562	-1.48011	0.0285987	0.405322	0.379982	1736	tags=42%, list=26%, signal=32%	NUMA1/NUP62/LIMK2/LSM14A/NIN/SMC3/CCDC117/CUL3/SPAG5/KIF11/EPB41/TRAT1/KIF23/GPX2/IQCB1/TUBG1/POLDIP2/MAD2L1/RACGAP1/TNKS/GIT1/MAPRE1/PRC1/DCDC2/MBIP
GOMF_CATALYTIC_ACTIVITY_ACTING_ON_A_NUCLEIC_ACID	GOMF_CATALYTIC_ACTIVITY_ACTING_ON_A_NUCLEIC_ACID	192	-0.292363	-1.34427	0.0286959	0.405322	0.379982	1539	tags=29%, list=23%, signal=23%	POLK/PIWIL2/NTHL1/RAD54B/TFB2M/POLR2H/METTL2A/SMC3/TRMT5/METTL3/EXO1/MLH3/FARSB/PTRH1/MYD88/POLQ/CDK7/NAV2/DCP1A/ASCC3/SLFN13/POLR2C/MSH2/ISG20L2/PPP1R8/LRRC47/ELAC1/DHX29/RFC5/MCM6/POLR2L/RBBP8/CNOT6/TOE1/DDX3Y/POP7/POLD3/DHX8/MSH6/RUVBL2/ALKBH8/POLR3K/POLR2J/MCM7/DCLRE1A/VPS72/DUS1L/POLR2B/FTO/MCM4/TOP2A/TDP1/POP4/PRIM1/AZGP1/MCM2
GOCC_NUCLEAR_ENVELOPE	GOCC_NUCLEAR_ENVELOPE	178	-0.293163	-1.33044	0.0288371	0.405322	0.379982	1431	tags=28%, list=21%, signal=23%	THAP7/ARL6IP6/AGPAT3/ZBTB1/MGST3/CALR/CBX3/APEH/RGS7/PLA2G4A/CBX5/PRKCZ/PSEN2/PLRG1/TMEM176B/LBR/NUP93/RNF13/KCNH1/IPO9/BIN1/CDK4/CACYBP/CREB3L4/MLX/POM121/MAD2L1/TNKS/XPO1/BAX/VRK2/PAK1/TOR1AIP1/GTF3C3/RANBP3L/GCH1/STAU2/GNAQ/SYNE2/NUP160/WDR3/NUP35/NELL1/NUP155/CHMP7/PARP8/ZNF383/SORL1/DTL/SIRT1
GOBP_HEART_DEVELOPMENT	GOBP_HEART_DEVELOPMENT	251	0.253259	1.25698	0.0286613	0.405322	0.379982	1172	tags=25%, list=17%, signal=22%	ADM/EMILIN1/SOX11/SH3PXD2B/SNX17/FZD2/SMAD6/HAND1/TBX2/NTRK3/INHBA/HAND2/NKX3-1/MESP1/PSKH1/PKD1/NOX4/COL11A1/ZFPM1/PDE2A/TBX19/SMYD1/SAV1/RBPJ/MIXL1/HIF1A/BASP1/WNT11/MYO18B/NAGLU/MYLK2/SMAD4/FOLR1/MEF2A/HSPB7/PROX1/MYBPC3/ANKS6/SIRT6/PDLIM3/ADRA1A/ALPK3/COL3A1/SORBS2/MMP2/COL2A1/SIX1/ACE/KCNQ1/DAND5/NPPA/IFT57/ADAMTS6/CER1/NKX2-5/SEMA3C/FOXP1/NRP2/SUFU/RGS2/FES/BMP4/MEGF8
GOBP_NERVOUS_SYSTEM_PROCESS	GOBP_NERVOUS_SYSTEM_PROCESS	439	0.231662	1.23086	0.0283445	0.405322	0.379982	1913	tags=36%, list=29%, signal=28%	UCHL1/CRYM/RAPGEF3/SLC24A2/CPLX3/PRR4/NPAS4/FZD2/TPPP/TIMP3/CNTNAP1/RHO/CNGA1/CABP4/OR2W1/SMR3B/GRAP/CHRM1/LMX1A/COL11A1/LHCGR/ITPR3/OR2M4/NPFF/WNT10B/RGS9BP/RLBP1/HIF1A/TNNI2/OR2L13/SHANK1/OR5I1/SPTBN4/MYO3B/ALOXE3/CRYBA4/TAS2R9/BTBD9/OR2H1/GABRB3/JPH3/GABRR2/REM1/TAS2R50/BCHE/RDH12/OR1I1/PDE8B/SLC24A1/MGAT3/NEFL/PJA2/SMR3A/CACNA1I/GNAT2/ADRA1A/FZD9/KIT/OR7C2/STAC2/ARL6/EPHB1/WFS1/NEUROD2/COL2A1…
GOBP_POSITIVE_REGULATION_OF_CELL_ADHESION_MEDIATED_BY_INTEGRIN	GOBP_POSITIVE_REGULATION_OF_CELL_ADHESION_MEDIATED_BY_INTEGRIN	12	-0.61717	-1.598	0.029074	0.405837	0.380464	1652	tags=67%, list=25%, signal=50%	CIB1/RET/PODXL/TGFB2/CCL5/CD3E/CXCL13/SFRP2
GOBP_ARTERY_DEVELOPMENT	GOBP_ARTERY_DEVELOPMENT	46	0.416704	1.54773	0.0289843	0.405837	0.380464	1169	tags=35%, list=17%, signal=29%	SNX17/SMAD6/TBX2/HAND2/NKX3-1/PDE2A/RBPJ/WNT11/NAGLU/FOLR1/PROX1/COL3A1/SIX1/ADAMTS6/SUFU/BMP4
GOBP_VESICLE_COATING	GOBP_VESICLE_COATING	14	-0.588364	-1.58579	0.029188	0.406139	0.380747	1215	tags=50%, list=18%, signal=41%	CUL3/SAR1B/KLHL12/TRAPPC4/TRAPPC6B/TMED10/AP3S2
GOBP_CELLULAR_RESPONSE_TO_PROSTAGLANDIN_E_STIMULUS	GOBP_CELLULAR_RESPONSE_TO_PROSTAGLANDIN_E_STIMULUS	12	-0.615073	-1.59257	0.0296584	0.408505	0.382966	888	tags=50%, list=13%, signal=43%	PTGER4/ADCY6/GNG2/PTGER2/PRKAA2/SFRP1
GOBP_PLATELET_DERIVED_GROWTH_FACTOR_RECEPTOR_SIGNALING_PATHWAY	GOBP_PLATELET_DERIVED_GROWTH_FACTOR_RECEPTOR_SIGNALING_PATHWAY	22	-0.508305	-1.55943	0.0297297	0.408505	0.382966	1490	tags=45%, list=22%, signal=35%	ADIPOQ/TIPARP/LOX/PLAT/PDGFRA/SGPL1/HIP1/APOD/JAK2/PDGFD
GOBP_REACTIVE_NITROGEN_SPECIES_METABOLIC_PROCESS	GOBP_REACTIVE_NITROGEN_SPECIES_METABOLIC_PROCESS	29	-0.469058	-1.53648	0.0294524	0.408505	0.382966	596	tags=24%, list=9%, signal=22%	CD36/ACP5/CD47/KLRK1/GCH1/ZDHHC21/JAK2
GOBP_VESICLE_BUDDING_FROM_MEMBRANE	GOBP_VESICLE_BUDDING_FROM_MEMBRANE	33	-0.44284	-1.49356	0.0296265	0.408505	0.382966	1246	tags=39%, list=19%, signal=32%	SEC24C/CUL3/GOLPH3L/SAR1B/KLHL12/TRAPPC4/PRKCI/SEC23B/TRAPPC6B/AP2M1/TMED10/CHMP7/AP3S2
GOBP_NEGATIVE_REGULATION_OF_POST_TRANSLATIONAL_PROTEIN_MODIFICATION	GOBP_NEGATIVE_REGULATION_OF_POST_TRANSLATIONAL_PROTEIN_MODIFICATION	28	-0.489789	-1.59036	0.0299018	0.40959	0.383983	2444	tags=75%, list=36%, signal=48%	USP44/ATG5/PIAS3/CRTAP/RPL23/ISG15/CEP63/FYN/GTPBP4/TSPO/LIMK1/PPIA/GCLC/ARRB1/MAD2L2/CDK5/MAD2L1/SQSTM1/DTX3L/PARK7/HMG20A
GOCC_M_BAND	GOCC_M_BAND	11	0.626299	1.6272	0.0303702	0.409626	0.384016	1093	tags=55%, list=16%, signal=46%	MYOM3/CMYA5/OBSCN/LMOD3/TRIM63/PPP2R5A
GOBP_POSITIVE_REGULATION_OF_SYNCYTIUM_FORMATION_BY_PLASMA_MEMBRANE_FUSION	GOBP_POSITIVE_REGULATION_OF_SYNCYTIUM_FORMATION_BY_PLASMA_MEMBRANE_FUSION	12	0.607795	1.61009	0.0300741	0.409626	0.384016	1891	tags=58%, list=28%, signal=42%	SCGB3A1/RAPGEF3/TNFSF14/ADAM9/CAPN2/EHD2/GDF15
GOMF_NUCLEOSOMAL_DNA_BINDING	GOMF_NUCLEOSOMAL_DNA_BINDING	14	-0.586507	-1.58078	0.0303643	0.409626	0.384016	1853	tags=86%, list=28%, signal=62%	HMGN3/SMARCB1/MTA2/SMARCC1/GATAD2B/SMARCA4/SMARCC2/SMARCE1/HMGN2/ACTL6A/HDAC1/RCC1
GOBP_HEPATOCYTE_APOPTOTIC_PROCESS	GOBP_HEPATOCYTE_APOPTOTIC_PROCESS	10	-0.625981	-1.53141	0.0303049	0.409626	0.384016	412	tags=30%, list=6%, signal=28%	PRKAA2/STK3/IGF1R
GOMF_PROTEIN_SERINE_KINASE_ACTIVITY	GOMF_PROTEIN_SERINE_KINASE_ACTIVITY	141	-0.306723	-1.34822	0.03012	0.409626	0.384016	1300	tags=29%, list=19%, signal=24%	MAP4K4/PRKCZ/HIPK3/MAP2K1/PINK1/MAPK8/PRKG1/CDK7/SLK/PKMYT1/CDKL3/ULK2/CDK5/UHMK1/CSNK2A1/TRIO/NEK11/STK17A/PRKCI/DYRK3/CDK4/PDIK1L/STK38/WNK4/STK17B/MARK1/MAPK13/ATR/OXSR1/SRPK1/PRKAA2/STK31/VRK2/PAK1/PBK/LMTK2/CHEK1/STK3/CASK/PRKCQ/NEK4
GOBP_TRNA_METABOLIC_PROCESS	GOBP_TRNA_METABOLIC_PROCESS	57	-0.374353	-1.42564	0.0306112	0.410358	0.384703	2353	tags=60%, list=35%, signal=39%	WARS2/DDX1/POLR3D/ELP4/PUSL1/OSGEPL1/IARS2/ALKBH1/DTWD2/GTF3C2/TRMU/EXOSC3/EXOSC7/THADA/DARS2/GTF3C1/POLR2F/FAM98A/SSB/METTL2A/TRMT5/FARSB/THUMPD1/ELP3/SLFN13/TRUB2/LRRC47/ELAC1/POLR2L/POP7/ALKBH8/GTF3C3/DUS1L/POP4
GOBP_MITOTIC_CELL_CYCLE_PROCESS	GOBP_MITOTIC_CELL_CYCLE_PROCESS	283	-0.267899	-1.28575	0.0305911	0.410358	0.384703	1411	tags=32%, list=21%, signal=27%	ZMPSTE24/DNM2/SLFN11/SMARCC2/NUMA1/DAPK3/CENPA/ZFYVE26/CENPF/NUP62/TBCE/SYF2/SMARCD3/INSR/LSM14A/VRK1/KIF2C/CKAP5/SMC3/EIF4G1/IQGAP3/FAM107A/SMARCE1/GPNMB/RAB11A/CRLF3/PBX1/CUL3/CUL5/MNAT1/FBXL7/CDKN2D/SPAG5/KHDRBS1/PLRG1/TP53/CDK7/MAD2L2/CDCA2/PKMYT1/FBXO7/ANLN/KIF11/MSH2/BCL7C/CDK5/ARID1A/MYH10/CDCA8/PPP2CA/PTEN/NEK11/CDC23/PPME1/KIF23/ZWILCH/ACTL6A/MCM6/HSPA2/CDK4/RBBP8/TUBG1/POLDIP2/MAD2L1/RA…
GOMF_PROTEIN_TRANSPORTER_ACTIVITY	GOMF_PROTEIN_TRANSPORTER_ACTIVITY	23	-0.510715	-1.59225	0.030734	0.410752	0.385072	1106	tags=39%, list=16%, signal=33%	TIMM17A/PEX13/TOMM20/PEX1/SEC61A2/TMED10/LMBRD1/IGF1R/AZGP1
GOBP_RESPONSE_TO_ENDOPLASMIC_RETICULUM_STRESS	GOBP_RESPONSE_TO_ENDOPLASMIC_RETICULUM_STRESS	96	-0.341133	-1.43922	0.0312905	0.414831	0.388897	1402	tags=31%, list=21%, signal=25%	EIF4G1/CALR/TRIB3/ATF4/KCNJ8/HERPUD1/MAN1A1/UBE2J1/HSPA5/TP53/UBQLN1/MAN1C1/TMCO1/CLGN/SCAMP5/COPS5/TBL2/ERLIN2/PDIA6/SERP1/PARK7/BAX/FBXO2/PPP2CB/STT3B/PARP8/ATF3/SIRT1/MAN1A2/THBS4
GOBP_DNA_BIOSYNTHETIC_PROCESS	GOBP_DNA_BIOSYNTHETIC_PROCESS	76	-0.351674	-1.42731	0.0311695	0.414831	0.388897	1190	tags=33%, list=18%, signal=27%	POLK/ADIPOQ/ZBTB1/NVL/LOX/CDKN2D/POLQ/TP53/KCNK2/LIN9/MAD2L2/NPPC/CCT4/RFC5/POLDIP2/TNKS/POLD3/HGF/ATR/TYMS/TERF2IP/CHEK1/PRKCQ/DTL/SIRT1
GOBP_PROTEIN_LOCALIZATION_TO_CELL_PERIPHERY	GOBP_PROTEIN_LOCALIZATION_TO_CELL_PERIPHERY	151	-0.302864	-1.34637	0.0313223	0.414831	0.388897	2002	tags=40%, list=30%, signal=29%	GRIN2A/DAG1/CSK/CD81/TREM2/ASB3/F11R/JUP/VAMP8/CLSTN1/PRNP/NUMA1/BAG4/ARL13B/PIP5K1A/CIB1/FCHO2/TSPAN14/RAB8B/ADIPOQ/SNAP25/EIF4G1/GOLGA7/DLG4/ZDHHC23/PPFIA1/WDR19/RAB11A/PRKCZ/VTI1B/EHD3/GOLPH3L/HECTD1/EPHB2/LDLRAP1/TSPAN33/EPB41/CDK5/BBS1/STX7/RAB11FIP2/PRKCI/LRP6/RAB34/PACS1/WNK4/SQSTM1/NSF/LIN7A/AP2M1/VAMP3/LZTFL1/TTC8/EMP2/CDH1/ZDHHC2/RAB38/SORL1/PLS1/ATP1B1/MAP7
GOMF_HISTONE_KINASE_ACTIVITY	GOMF_HISTONE_KINASE_ACTIVITY	10	-0.624795	-1.52851	0.0314817	0.415691	0.389703	412	tags=90%, list=6%, signal=85%	BAZ1B/PKN1/BUB1/HIPK4/MAP3K7/VRK1/PRKAA2/CHEK1/JAK2
GOBP_NEGATIVE_REGULATION_OF_STRIATED_MUSCLE_CELL_DIFFERENTIATION	GOBP_NEGATIVE_REGULATION_OF_STRIATED_MUSCLE_CELL_DIFFERENTIATION	18	-0.561934	-1.61963	0.0317594	0.418102	0.391963	597	tags=33%, list=9%, signal=30%	HDAC1/CEACAM5/YY1/PI16/RGS4/FZD7
GOBP_REGULATION_OF_DOUBLE_STRAND_BREAK_REPAIR	GOBP_REGULATION_OF_DOUBLE_STRAND_BREAK_REPAIR	41	-0.418637	-1.46753	0.0324706	0.422401	0.395993	1845	tags=56%, list=28%, signal=41%	ZCWPW1/SMARCA4/SMARCC2/ACTR2/SMARCD3/TRRAP/TIMELESS/SMARCE1/POLQ/MAD2L2/UBE2V2/BCL7C/ARID1A/ACTL6A/RUVBL2/ATR/BRD8/FIGNL1/VPS72/RPA2/TERF2IP/CHEK1/SIRT1
GOBP_NUCLEAR_CHROMOSOME_SEGREGATION	GOBP_NUCLEAR_CHROMOSOME_SEGREGATION	106	-0.335801	-1.42824	0.0322356	0.422401	0.395993	1861	tags=42%, list=28%, signal=31%	GEM/ZCWPW1/SMC4/PHF13/SMARCA4/SMARCC2/NUMA1/ACTR2/CENPF/NUP62/SMARCD3/LSM14A/KIF2C/EHMT2/SMC3/SMARCE1/RAB11A/MLH3/CUL3/SPAG5/MAD2L2/KIF11/BCL7C/ARID1A/CDCA8/PTEN/CDC23/KIF23/ZWILCH/ACTL6A/C9orf78/TUBG1/POLDIP2/MAD2L1/RACGAP1/DRG1/DDB1/MAPRE1/CCNB1/CCNE2/PRC1/NUF2/CHMP7/TOP2A/CEP55
GOMF_SERINE_HYDROLASE_ACTIVITY	GOMF_SERINE_HYDROLASE_ACTIVITY	81	0.334109	1.40065	0.0323618	0.422401	0.395993	512	tags=20%, list=8%, signal=18%	MMP12/MMP7/PRSS8/CPVL/ADAM8/HTRA4/MMP1/BMP1/KLK7/KLK5/LTF/MMP13/GZMH/C1RL/KLK6/MMP10
GOMF_SIGNALING_RECEPTOR_REGULATOR_ACTIVITY	GOMF_SIGNALING_RECEPTOR_REGULATOR_ACTIVITY	227	0.264088	1.30034	0.0325662	0.422401	0.395993	1256	tags=27%, list=19%, signal=23%	ADM/SCGB3A1/IL6/FGF17/FST/IL17B/VGF/CCL16/LEFTY2/INHBA/HBEGF/VEGFC/SEMA6C/FAM3D/IFNA21/BMP1/SEMA3F/NPFF/FSHB/DKKL1/GREM2/WNT10B/CSPG5/CMTM2/UCN2/SEMA3E/WNT11/IFNA7/PGF/GRP/CXCL6/GDF10/LACRT/CCL24/CX3CL1/RETNLB/ARTN/DAND5/NPPA/NPY/INSL6/UCN3/CCL17/ANGPT4/IL11/PRL/CER1/IGF2/IL1B/SEMA3C/LYPD1/IL17C/TNFSF15/TNFSF14/SCG2/BMP4/LGALS3/SEMA3D/CCL23/C5/SECTM1/IL2
GOBP_AMIDE_METABOLIC_PROCESS	GOBP_AMIDE_METABOLIC_PROCESS	407	-0.250373	-1.24197	0.0325635	0.422401	0.395993	1584	tags=29%, list=24%, signal=24%	SPTLC2/ELAVL4/MRPS34/NCL/MRPL24/SLC1A2/PRMT1/PIWIL2/DNPEP/GCLC/SSB/OXSM/RPS24/ARG2/EIF4G1/RPL35/METTL3/CHCHD1/CALR/NEU1/APEH/ATF4/FARSB/PTRH1/UBA52/PSEN2/PINK1/ILF3/ZNF540/KHDRBS1/ACSM1/TP53/RPL36AL/RPL13/IGF2BP3/ELP3/DCP1A/RPL10L/EEF1A1/CASP3/ASCC3/BTG2/TRUB2/MTRR/MRPL33/TRIP4/ITGA2/MRPL28/UHMK1/RPS2/COPS5/CSNK2A1/OAT/MRPL39/PPP2CA/RPL30/BIN1/ELOVL5/B4GALT4/LRRC47/ELAC1/MRPL50/CPXM2/DHX29/RPS15A…
GOBP_STEROID_CATABOLIC_PROCESS	GOBP_STEROID_CATABOLIC_PROCESS	12	0.601525	1.59348	0.032831	0.424582	0.398037	1468	tags=50%, list=22%, signal=39%	SNX17/CYP1A2/CYP46A1/AKR1D1/CYP3A4/SRD5A2
GOMF_NADPLUS_PROTEIN_ADP_RIBOSYLTRANSFERASE_ACTIVITY	GOMF_NADPLUS_PROTEIN_ADP_RIBOSYLTRANSFERASE_ACTIVITY	16	-0.580053	-1.61335	0.033178	0.424926	0.39836	1453	tags=56%, list=22%, signal=44%	PARP15/ZC3HAV1/TIPARP/PARP14/SIRT3/TNKS/ART3/PARP8/SIRT1
GOCC_MITOTIC_SPINDLE_POLE	GOCC_MITOTIC_SPINDLE_POLE	11	-0.622362	-1.56955	0.0332441	0.424926	0.39836	2218	tags=82%, list=33%, signal=55%	EML1/AURKB/NUMA1/NIN/SMC3/SPAG5/TNKS/GIT1/MAPRE1
GOBP_POSITIVE_REGULATION_OF_FIBROBLAST_PROLIFERATION	GOBP_POSITIVE_REGULATION_OF_FIBROBLAST_PROLIFERATION	25	-0.49	-1.53931	0.0331898	0.424926	0.39836	725	tags=28%, list=11%, signal=25%	CDK4/PDGFRA/CCNB1/IGF1/FGF10/EREG/PDGFD
GOBP_CELL_CYCLE_CHECKPOINT_SIGNALING	GOBP_CELL_CYCLE_CHECKPOINT_SIGNALING	62	-0.383866	-1.49115	0.0330817	0.424926	0.39836	1148	tags=31%, list=17%, signal=26%	TP53/MAD2L2/MSH2/PRPF19/CDCA8/NEK11/ZWILCH/RBBP8/MAD2L1/DTX3L/FEM1B/ATR/CCNB1/IER3/RPA2/CHEK1/NUF2/DTL/HUS1
GOMF_HEAT_SHOCK_PROTEIN_BINDING	GOMF_HEAT_SHOCK_PROTEIN_BINDING	39	-0.443947	-1.53928	0.0333798	0.425423	0.398826	1344	tags=38%, list=20%, signal=31%	LMAN2/HSPA5/AHSA1/CDK5/CSNK2A1/HSPA2/HSPA1L/TFAM/GMEB1/BAX/HSPA14/STAU2/SGTB/MAPT/FKBP5
GOBP_NEGATIVE_REGULATION_OF_LEUKOCYTE_PROLIFERATION	GOBP_NEGATIVE_REGULATION_OF_LEUKOCYTE_PROLIFERATION	46	0.413077	1.53426	0.0334967	0.425679	0.399067	1256	tags=35%, list=19%, signal=28%	CRP/SOX11/CBLB/ENPP3/CLEC4G/PLA2G2D/HLA-DRB1/VTCN1/ARG1/CD274/FCGR2B/TNFRSF14/LILRB2/BMP4/TSPAN32/IL2
GOBP_POSITIVE_REGULATION_OF_CHROMOSOME_ORGANIZATION	GOBP_POSITIVE_REGULATION_OF_CHROMOSOME_ORGANIZATION	35	-0.458127	-1.55646	0.0336266	0.426098	0.399459	900	tags=26%, list=13%, signal=22%	CCT4/ACTL6A/TNKS/RUVBL2/ATR/YY1/TERF2IP/PRKCQ/ACTR8
GOBP_RESPONSE_TO_X_RAY	GOBP_RESPONSE_TO_X_RAY	15	-0.567114	-1.55464	0.0339684	0.429193	0.40236	1429	tags=47%, list=21%, signal=37%	ERCC8/TP53/CASP3/MSH2/SFRP2/GATA3/SFRP1
GOBP_REGULATION_OF_MITOTIC_CELL_CYCLE	GOBP_REGULATION_OF_MITOTIC_CELL_CYCLE	188	-0.290647	-1.33383	0.0342032	0.430921	0.403981	1342	tags=28%, list=20%, signal=23%	FAM107A/BTG1/SMARCE1/GPNMB/RAB11A/CRLF3/PBX1/CUL3/MNAT1/CDKN2D/PLRG1/TP53/CDK7/TRIM35/MAD2L2/CDCA2/PKMYT1/FBXO7/ANLN/BTG2/MSH2/BCL7C/ARID1A/CDCA8/PPP2CA/PTEN/NEK11/CDC23/ZWILCH/ACTL6A/HSPA2/CDK4/THAP1/RBBP8/POLDIP2/MAD2L1/CCDC57/RCC1/DDB1/CCNB1/IER3/RPA2/CHEK1/PTPN3/IGF1/NUF2/AFAP1L2/FGF10/DTL/EREG/HUS1/SIRT1
GOBP_REGULATION_OF_TELOMERE_MAINTENANCE	GOBP_REGULATION_OF_TELOMERE_MAINTENANCE	40	-0.417867	-1.45531	0.0349068	0.43853	0.411113	900	tags=22%, list=13%, signal=20%	CCT4/ACTL6A/TNKS/RUVBL2/ATR/YY1/TERF2IP/PRKCQ/ACTR8
GOBP_MRNA_3_END_PROCESSING	GOBP_MRNA_3_END_PROCESSING	14	-0.578997	-1.56054	0.035081	0.439462	0.411987	1620	tags=43%, list=24%, signal=33%	SSU72/WDR33/PAPOLG/ZC3H14/POLR2D/CPSF2
GOBP_NEGATIVE_REGULATION_OF_MACROPHAGE_ACTIVATION	GOBP_NEGATIVE_REGULATION_OF_MACROPHAGE_ACTIVATION	12	0.595699	1.57805	0.0352855	0.43952	0.412042	828	tags=42%, list=12%, signal=37%	LRFN5/NR1D1/ZC3H12A/CX3CL1/FCGR2B
GOMF_PROTEIN_MACROMOLECULE_ADAPTOR_ACTIVITY	GOMF_PROTEIN_MACROMOLECULE_ADAPTOR_ACTIVITY	164	-0.299446	-1.34916	0.0352726	0.43952	0.412042	1296	tags=27%, list=19%, signal=22%	CBX5/HERPUD1/MAP2K1/CUL3/CUL5/KHDRBS1/LPL/CRKL/VTI1B/BET1/AIM2/FBXO7/LDLRAP1/FBXO3/TRAT1/HSH2D/STX7/SNAP29/SUV39H2/IRS1/YKT6/CD3E/AP1S3/APH1A/POLD3/SQSTM1/BBS4/DTX3L/FEM1B/AP2M1/VAMP3/DDB1/RAPGEF4/BTRC/NEFH/PAG1/NOLC1/SYNE2/HIP1/NMNAT1/CD3G/DTL/MAPT/ATP1B1
GOBP_MITOTIC_G2_M_TRANSITION_CHECKPOINT	GOBP_MITOTIC_G2_M_TRANSITION_CHECKPOINT	13	-0.603319	-1.60489	0.0355628	0.441722	0.414106	653	tags=38%, list=10%, signal=35%	RBBP8/IER3/CHEK1/DTL/HUS1
GOBP_VESICLE_TARGETING	GOBP_VESICLE_TARGETING	27	-0.479605	-1.54826	0.0359162	0.442362	0.414706	1215	tags=37%, list=18%, signal=30%	CUL3/SAR1B/KLHL12/TRAPPC4/SNAP29/YKT6/TRAPPC6B/TMED10/EXOC6/EXOC8
GOMF_ATPASE_BINDING	GOMF_ATPASE_BINDING	35	-0.455528	-1.54762	0.0358498	0.442362	0.414706	507	tags=20%, list=8%, signal=19%	RUVBL2/TOR1AIP1/PTPN3/TAF9/PDE4D/ATP1B1/PGR
GOBP_GLUCOSE_METABOLIC_PROCESS	GOBP_GLUCOSE_METABOLIC_PROCESS	82	-0.34099	-1.40223	0.0359075	0.442362	0.414706	670	tags=18%, list=10%, signal=17%	IRS1/MDH1/PFKFB2/SERP1/EP300/DDB1/PGM2L1/FBP1/GALM/PGM2/APOD/NLN/IGF1/ATF3/SIRT1
GOBP_REGULATION_OF_CYTOSOLIC_CALCIUM_ION_CONCENTRATION	GOBP_REGULATION_OF_CYTOSOLIC_CALCIUM_ION_CONCENTRATION	22	0.49882	1.54917	0.036709	0.445132	0.417303	2627	tags=59%, list=39%, signal=36%	TRPC3/GPR3/FZD9/HCRTR1/CDH23/RYR1/WNT5A/CALB1/CACNB2/CALCB/P2RY1/TRPC1/TRPC7
GOMF_PHOSPHATASE_INHIBITOR_ACTIVITY	GOMF_PHOSPHATASE_INHIBITOR_ACTIVITY	14	-0.574464	-1.54832	0.0368497	0.445132	0.417303	961	tags=36%, list=14%, signal=31%	PPP1R8/PPME1/ANP32E/LMTK2/STYXL1
GOBP_GLYCEROLIPID_BIOSYNTHETIC_PROCESS	GOBP_GLYCEROLIPID_BIOSYNTHETIC_PROCESS	83	-0.35507	-1.46849	0.0365018	0.445132	0.417303	1660	tags=39%, list=25%, signal=29%	PIP5K1A/SLC44A2/CDS2/SMG1/UVRAG/SOCS5/LPGAT1/AGPAT3/PLA2G4A/CDIPT/PGAP1/BPNT1/PLSCR1/MTMR2/DPM3/ETNK2/HTR2B/PIGC/PTEN/SOCS6/SLC30A5/C3/PIGO/DPM2/IMPA1/THRSP/SOCS4/PLCE1/INPP4B/RAB38/SIRT1/GPAM
GOBP_VESICLE_LOCALIZATION	GOBP_VESICLE_LOCALIZATION	78	-0.345822	-1.41203	0.0366762	0.445132	0.417303	1306	tags=28%, list=19%, signal=23%	RAB11A/PRKCZ/CUL3/PINK1/BBS7/SAR1B/KLHL12/CDK5/COPS5/KIFAP3/PTEN/TRAPPC4/SNAP29/YKT6/TRAPPC6B/LIN7A/TMED10/EXOC6/MYO1D/DYNC1I1/EXOC8/AP3S2
GOBP_AMEBOIDAL_TYPE_CELL_MIGRATION	GOBP_AMEBOIDAL_TYPE_CELL_MIGRATION	177	0.278776	1.32766	0.0365409	0.445132	0.417303	1545	tags=32%, list=23%, signal=25%	S100A9/KRT16/LOXL2/ATOH8/ZC3H12A/RHOJ/HBEGF/VEGFC/SEMA6C/HAND2/MESP1/S100P/SEMA3F/PTPRR/MIXL1/HIF1A/DNAJA4/SEMA3E/WNT11/PTPRM/BMPER/ID1/CDH5/SMAD4/FOLR1/PROX1/EPHA2/S100A12/KIT/HRG/ANGPT4/WASF2/CER1/GBX2/SEMA3C/FOXP1/NRP2/RIN2/PLK2/SCG2/BMP4/MEGF8/SEMA3D/SYDE1/PLCG2/ADAM9/PIK3CD/PPARD/LGALS8/FGF2/CLEC14A/ITGB7/CDH13/LRP5/SEMA4G/KLF4/CLASP1
GOBP_EPITHELIAL_CELL_PROLIFERATION	GOBP_EPITHELIAL_CELL_PROLIFERATION	199	0.267578	1.2981	0.0368174	0.445132	0.417303	984	tags=25%, list=15%, signal=22%	MMP12/IL6/IRF6/SOX11/FST/LOXL2/ATOH8/NR1D1/TBX2/CCND1/SPINK1/VEGFC/SERPINB5/NKX3-1/STAT6/FSHB/WNT10B/CFLAR/SAV1/RBPJ/HIF1A/TGM1/PTPRM/DAB2/BMPER/VDR/PROX1/PGF/SIRT6/LIMS2/NFKBIZ/LACRT/AQP11/EPHA2/CCL24/RETNLB/KIT/SIX1/FOXE3/ST8SIA1/CDH3/IFT57/ZFP36/PTPRN/KRT4/ANGPT4/PRL/NKX2-5/IGF2
GOBP_BLOOD_VESSEL_MORPHOGENESIS	GOBP_BLOOD_VESSEL_MORPHOGENESIS	260	0.24643	1.22471	0.0364745	0.445132	0.417303	1169	tags=23%, list=17%, signal=20%	ADM/EMILIN1/RAPGEF3/IL6/CAMP/LOXL2/FZD8/HAND1/ADAM8/TBX2/ZC3H12A/RHOJ/VEGFC/HAND2/ANPEP/GPR15/ARHGAP22/CALD1/CHI3L1/FMNL3/RBPJ/HIF1A/SEMA3E/WNT11/PTPRM/MYO18B/BMPER/NAGLU/ID1/CDH5/FOLR1/PROX1/PGF/SIRT6/EPHA2/CCL24/CX3CL1/NOTCH4/COL3A1/EPHB1/MMP2/SIX1/ACE/RNH1/SERPINE1/HRG/ANGPT4/WASF2/PRL/NKX2-5/IL1B/UNC5B/GBX2/NRP2/COL8A1/RIN2/PLK2/GTF2I/SCG2/HHEX/BMP4
GOBP_POSITIVE_REGULATION_OF_SMALL_GTPASE_MEDIATED_SIGNAL_TRANSDUCTION	GOBP_POSITIVE_REGULATION_OF_SMALL_GTPASE_MEDIATED_SIGNAL_TRANSDUCTION	32	-0.437751	-1.45929	0.0370215	0.445982	0.4181	1989	tags=53%, list=30%, signal=38%	NOTCH2/F11R/F2R/GPR65/ITGAV/KRAS/F2RL2/NET1/ARRB1/MAP4K4/ARHGEF3/KITLG/ROBO1/RELN/SHOC2/IGF1/FGF10
GOBP_ENDOSOMAL_TRANSPORT	GOBP_ENDOSOMAL_TRANSPORT	77	-0.356177	-1.44572	0.0371258	0.446017	0.418133	1533	tags=38%, list=23%, signal=29%	RAB8B/VAMP4/STX12/SNAP25/RAB6A/RHOBTB3/RAB11A/ZFYVE16/LYST/BVES/VTI1B/ANKRD50/EHD3/SNX1/VPS26A/YKT6/VPS37A/SQSTM1/PLEKHA3/VAMP3/RAB14/TBC1D14/LEPROTL1/LMTK2/ZFYVE9/RCSD1/CHMP7/ZDHHC2/SORL1
GOBP_SYNAPSE_MATURATION	GOBP_SYNAPSE_MATURATION	18	0.527671	1.55468	0.0374321	0.447311	0.419345	1396	tags=56%, list=21%, signal=44%	CNTNAP1/CDC20/SHANK1/NEFL/SEZ6L/NEUROD2/IGSF21/DISC1/SEZ6/SEZ6L2
GOBP_PHAGOSOME_MATURATION	GOBP_PHAGOSOME_MATURATION	11	-0.615257	-1.55163	0.037437	0.447311	0.419345	724	tags=27%, list=11%, signal=24%	RAB34/RAB14/RAB38
GOBP_MAMMARY_GLAND_DUCT_MORPHOGENESIS	GOBP_MAMMARY_GLAND_DUCT_MORPHOGENESIS	13	-0.602216	-1.60196	0.0378758	0.448895	0.42083	324	tags=31%, list=5%, signal=29%	BTRC/AREG/FGF10/PGR
GOBP_ADENYLATE_CYCLASE_INHIBITING_G_PROTEIN_COUPLED_RECEPTOR_SIGNALING_PATHWAY	GOBP_ADENYLATE_CYCLASE_INHIBITING_G_PROTEIN_COUPLED_RECEPTOR_SIGNALING_PATHWAY	39	0.408946	1.48135	0.0378335	0.448895	0.42083	1920	tags=41%, list=29%, signal=29%	CHRM1/OXER1/PDE2A/ADCY4/FFAR3/GRM3/HTR1D/RGS2/GRM6/DRD4/HTR1A/CASR/RGS1/ADRA2A/HTR1E/HRH4
GOBP_RHYTHMIC_PROCESS	GOBP_RHYTHMIC_PROCESS	132	-0.317295	-1.38461	0.0377793	0.448895	0.42083	1365	tags=32%, list=20%, signal=26%	METTL3/TIMELESS/CBX3/ATF4/HEBP1/KLF10/TGFB2/MAPK8/TP53/PRKG1/CRTC1/CASP3/PPP1CB/NPPC/EGR3/CDK5/ID3/CSNK2A1/PTEN/ADCY1/TGFB3/SUV39H2/ADORA2A/PDGFRA/SGPL1/HDAC1/TYMS/EP300/DDB1/PRKAA2/CREM/BTRC/GNAQ/NFIL3/NRIP1/SIAH2/IGF1R/TOP2A/DTL/EREG/SIRT1/PGR
GOBP_REGULATION_OF_VOLTAGE_GATED_CALCIUM_CHANNEL_ACTIVITY	GOBP_REGULATION_OF_VOLTAGE_GATED_CALCIUM_CHANNEL_ACTIVITY	17	0.554876	1.59484	0.0393991	0.451105	0.422902	2666	tags=76%, list=40%, signal=46%	CABP4/HPCA/STAC2/CACNB1/NPPA/DRD4/CALM3/STAC3/CACNB2/CALM1/SRI/STAC/DRD3
GOBP_REGULATION_OF_SMOOTH_MUSCLE_CELL_DIFFERENTIATION	GOBP_REGULATION_OF_SMOOTH_MUSCLE_CELL_DIFFERENTIATION	13	-0.594526	-1.5815	0.0413453	0.451105	0.422902	229	tags=23%, list=3%, signal=22%	OLFM2/EREG/SIRT1
GOBP_C21_STEROID_HORMONE_BIOSYNTHETIC_PROCESS	GOBP_C21_STEROID_HORMONE_BIOSYNTHETIC_PROCESS	10	0.624963	1.56759	0.0407253	0.451105	0.422902	815	tags=40%, list=12%, signal=35%	ADM/FSHB/DAB2/AKR1B1
GOBP_POSITIVE_REGULATION_OF_LONG_TERM_SYNAPTIC_POTENTIATION	GOBP_POSITIVE_REGULATION_OF_LONG_TERM_SYNAPTIC_POTENTIATION	12	-0.60466	-1.56561	0.0408167	0.451105	0.422902	1078	tags=50%, list=16%, signal=42%	EPHB2/ADCY1/ADORA2A/SQSTM1/RELN/ZDHHC2
GOCC_EXTRINSIC_COMPONENT_OF_ORGANELLE_MEMBRANE	GOCC_EXTRINSIC_COMPONENT_OF_ORGANELLE_MEMBRANE	12	-0.60444	-1.56504	0.0408167	0.451105	0.422902	1153	tags=50%, list=17%, signal=41%	SNX10/ZFYVE1/BIN1/ATP6V1B2/ATP6V1H/SNX16
GOMF_ORGANIC_HYDROXY_COMPOUND_TRANSMEMBRANE_TRANSPORTER_ACTIVITY	GOMF_ORGANIC_HYDROXY_COMPOUND_TRANSMEMBRANE_TRANSPORTER_ACTIVITY	19	0.505072	1.51313	0.0402769	0.451105	0.422902	2142	tags=63%, list=32%, signal=43%	SLC10A7/SLC10A1/ABCG4/AQP11/SLC2A13/SLCO1A2/SLC16A1/SLC6A2/AKR1C4/SLC5A8/SLC10A4/SLC5A1
GOBP_MUSCLE_CELL_MIGRATION	GOBP_MUSCLE_CELL_MIGRATION	39	-0.436246	-1.51258	0.038897	0.451105	0.422902	1501	tags=41%, list=22%, signal=32%	NET1/ADIPOQ/PARVA/S100A11/PLEKHO1/PRKG1/ITGA2/PLAT/TCP11L2/CCL5/BMPR1A/ABHD2/IGF1/SORL1/PDGFD/THBS4
GOMF_SINGLE_STRANDED_RNA_BINDING	GOMF_SINGLE_STRANDED_RNA_BINDING	25	-0.480954	-1.5109	0.0388632	0.451105	0.422902	1765	tags=56%, list=26%, signal=41%	LACTB2/LSM14A/ELAVL4/SSB/PPIE/MCRS1/ILF3/KHDRBS1/ZC3H14/STRBP/SNRPC/RBM7/IFIT5/ATXN1
GOCC_SPLICEOSOMAL_COMPLEX	GOCC_SPLICEOSOMAL_COMPLEX	61	-0.385828	-1.49369	0.0390685	0.451105	0.422902	1842	tags=51%, list=27%, signal=37%	RALY/TTF2/PNN/PRPF3/SCNM1/SYF2/CWF19L2/NCL/RHEB/CCDC12/PPIE/USP39/SNRPD1/PLRG1/ZCRB1/PPIH/SMNDC1/PRPF39/PPP1R8/PRPF19/CLNS1A/SNRPD3/C9orf78/PPIL1/DHX8/SF3B3/CRIPT/SNRPC/SF3B2/LUC7L2/RBM8A
GOBP_NEGATIVE_REGULATION_OF_GENE_EXPRESSION_EPIGENETIC	GOBP_NEGATIVE_REGULATION_OF_GENE_EXPRESSION_EPIGENETIC	29	-0.454176	-1.48773	0.0406721	0.451105	0.422902	1018	tags=34%, list=15%, signal=29%	TRIP12/BAZ1A/SUV39H2/HDAC1/HAT1/CTCF/L3MBTL3/CTR9/CHEK1/SIRT1
GOCC_ATPASE_COMPLEX	GOCC_ATPASE_COMPLEX	54	-0.387747	-1.46712	0.0392797	0.451105	0.422902	1923	tags=43%, list=29%, signal=31%	ATP6V0E1/GATAD2B/SMARCA4/SMARCC2/ATP6V1A/SMARCD3/TRRAP/ATP6V1E1/SMARCE1/MCRS1/BAZ1A/BCL7C/ARID1A/ANP32E/ATP6V0B/ACTL6A/HDAC1/ATP6V1B2/RUVBL2/BRD8/YY1/ATP6V1H/ACTR8
GOBP_REGULATION_OF_DNA_RECOMBINATION	GOBP_REGULATION_OF_DNA_RECOMBINATION	38	-0.424493	-1.46615	0.041053	0.451105	0.422902	1151	tags=53%, list=17%, signal=44%	ZCWPW1/EXOSC3/ACTR2/TRRAP/PAXIP1/TIMELESS/POLQ/MAD2L2/MSH2/ACTL6A/MSH6/RUVBL2/BRD8/FIGNL1/VPS72/PTPRC/RPA2/TERF2IP/CHEK1/IL7R
GOBP_CELLULAR_RESPONSE_TO_UV	GOBP_CELLULAR_RESPONSE_TO_UV	45	-0.401977	-1.45999	0.0389787	0.451105	0.422902	1539	tags=40%, list=23%, signal=31%	POLK/RBX1/ZBTB1/METTL3/ATF4/TP53/MMP3/OPN1SW/POLD3/RUVBL2/MAPK13/ATR/EP300/DDB1/BAX/PBK/YY1/SIRT1
GOBP_MAMMARY_GLAND_DEVELOPMENT	GOBP_MAMMARY_GLAND_DEVELOPMENT	62	-0.375086	-1.45704	0.0411502	0.451105	0.422902	807	tags=24%, list=12%, signal=21%	ROBO1/OAS2/TGFB3/ELF3/BAX/BTRC/GATA3/PRLR/UMPS/CDO1/JAK2/AREG/FGF10/CSN3/PGR
GOBP_AMINO_ACID_CATABOLIC_PROCESS	GOBP_AMINO_ACID_CATABOLIC_PROCESS	44	0.391039	1.44626	0.0412517	0.451105	0.422902	661	tags=25%, list=10%, signal=23%	GAD1/CRYM/KMO/HAL/AADAT/CSAD/SLC25A21/GLS2/ACAT1/SHMT1/ARG1
GOBP_CYTOSOLIC_TRANSPORT	GOBP_CYTOSOLIC_TRANSPORT	56	-0.379709	-1.44219	0.0409789	0.451105	0.422902	1707	tags=45%, list=25%, signal=34%	GBF1/ACTR2/DNAJC13/VPS11/RAB6A/RHOBTB3/RAB11A/MAP2K1/VTI1B/EHD3/MTMR2/SNX1/VPS26A/HOOK3/YKT6/PLEKHA3/VAMP3/RAB14/TBC1D14/EMP2/LMTK2/RCSD1/MYO1D/SNX16/SORL1
GOBP_NEGATIVE_REGULATION_OF_INTRINSIC_APOPTOTIC_SIGNALING_PATHWAY	GOBP_NEGATIVE_REGULATION_OF_INTRINSIC_APOPTOTIC_SIGNALING_PATHWAY	41	-0.410976	-1.44067	0.0390191	0.451105	0.422902	1432	tags=39%, list=21%, signal=31%	BDKRB2/ATF4/HERPUD1/PINK1/CDKN2D/CXCL12/FBXO7/PPIF/RRN3/HDAC1/PARK7/FIGNL1/SFRP2/NME5/TAF9/SIRT1
GOMF_CALCIUM_ION_TRANSMEMBRANE_TRANSPORTER_ACTIVITY	GOMF_CALCIUM_ION_TRANSMEMBRANE_TRANSPORTER_ACTIVITY	56	0.365671	1.43927	0.0406071	0.451105	0.422902	2027	tags=41%, list=30%, signal=29%	SLC24A2/TRPC3/PKD1/ITPR3/TRPM2/TRPM3/SLC24A1/CACNA1I/TRPV6/CACNB1/SLC8A3/GRIN2B/TRPA1/GRIN3A/TMC2/GRIN2D/RYR1/SLC30A10/GPM6A/BNIP1/CACNB2/PKD1L1/TRPM4
GOBP_SENSORY_PERCEPTION_OF_SMELL	GOBP_SENSORY_PERCEPTION_OF_SMELL	41	0.394571	1.43863	0.040337	0.451105	0.422902	2272	tags=59%, list=34%, signal=39%	FZD2/OR2W1/OR2M4/OR2L13/OR5I1/OR2H1/OR1I1/OR7C2/OR10H3/OR12D3/OR2C3/OR10H2/OR10A5/OR2B3/OR2K2/OR52D1/OR11A1/OR51E1/OR2S2/OR2L2/OR12D2/OR51I2/OR51M1/OR10A4
GOCC_POSTSYNAPTIC_SPECIALIZATION_MEMBRANE	GOCC_POSTSYNAPTIC_SPECIALIZATION_MEMBRANE	45	0.387267	1.43796	0.0411294	0.451105	0.422902	1649	tags=40%, list=25%, signal=30%	CDH10/LRFN5/CHRM1/SLITRK3/AKAP9/SORCS2/GRIK2/PTPRS/NLGN4Y/KCND3/GRIK5/GABRB1/LRRTM2/GRIN2B/GRIN3A/GPHN/PRRT1/GRIN2D
GOBP_NUCLEOBASE_CONTAINING_COMPOUND_TRANSPORT	GOBP_NUCLEOBASE_CONTAINING_COMPOUND_TRANSPORT	72	-0.356128	-1.42979	0.0400744	0.451105	0.422902	1849	tags=42%, list=28%, signal=31%	NXT1/TGFBR2/NPM1/SIDT2/TSC1/NUP62/SMG1/SSB/CKAP5/ANKH/UPF2/SLC33A1/KHDRBS1/IGF2BP3/NUP93/SLC35D2/TOMM20/POM121/TNKS/SLC25A36/XPO1/SLC35A5/SLC25A32/CD47/NUP160/NUP35/NUP155/RBM8A/SIDT1/PEG10
GOBP_POSITIVE_REGULATION_OF_DNA_METABOLIC_PROCESS	GOBP_POSITIVE_REGULATION_OF_DNA_METABOLIC_PROCESS	110	-0.326594	-1.3961	0.0394977	0.451105	0.422902	1359	tags=29%, list=20%, signal=24%	TIMELESS/SMARCE1/NVL/CCDC117/MCRS1/CIZ1/MAD2L2/UBE2V2/MSH2/BAZ1A/BCL7C/ARID1A/CCT4/RFC5/ANXA3/ACTL6A/TNKS/RUVBL2/HGF/ATR/BRD8/BAX/VPS72/PTPRC/YY1/TERF2IP/PRKCQ/IGF1R/FGF10/EREG/SIRT1/ACTR8
GOBP_PEPTIDYL_LYSINE_MODIFICATION	GOBP_PEPTIDYL_LYSINE_MODIFICATION	73	-0.345888	-1.39328	0.0403238	0.451105	0.422902	773	tags=22%, list=12%, signal=20%	ACTL6A/SIRT3/LIPT1/HINT2/ASH2L/SMYD2/RUVBL2/EP300/PARK7/BRD8/PRKAA2/TOLLIP/RBBP5/TAF9/HMG20A/SIRT1
GOBP_NEGATIVE_REGULATION_OF_PROTEIN_LOCALIZATION	GOBP_NEGATIVE_REGULATION_OF_PROTEIN_LOCALIZATION	82	-0.338224	-1.39086	0.0400407	0.451105	0.422902	1327	tags=28%, list=20%, signal=23%	PPFIA1/BTF3/UBE2J1/HECTD1/UCP2/CDK5/NEDD4L/ASTN2/IRS1/CYP51A1/CD36/WNK4/HMGCR/AP2M1/LZTFL1/PARK7/NEO1/SFRP1/APOD/VSNL1/RSAD2/RAB11FIP1/MAPT
GOBP_SENSORY_PERCEPTION_OF_CHEMICAL_STIMULUS	GOBP_SENSORY_PERCEPTION_OF_CHEMICAL_STIMULUS	73	0.333905	1.38921	0.0400697	0.451105	0.422902	2116	tags=49%, list=32%, signal=34%	FZD2/OR2W1/ITPR3/OR2M4/WNT10B/OR2L13/OR5I1/TAS2R9/OR2H1/TAS2R50/OR1I1/GNAT2/OR7C2/TAS2R3/OR10H3/TAS2R10/OR12D3/OR2C3/OR10H2/TAS2R7/GNG13/OR10A5/TRPA1/RTP1/OR2B3/RTP3/OR2K2/TAS1R1/OR52D1/OR11A1/OR51E1/OR2S2/OR2L2/TAS2R13/OR12D2/OR51I2
GOBP_PROTEIN_CONTAINING_COMPLEX_DISASSEMBLY	GOBP_PROTEIN_CONTAINING_COMPLEX_DISASSEMBLY	101	-0.327433	-1.3891	0.0404184	0.451105	0.422902	1934	tags=39%, list=29%, signal=28%	TPX2/FYCO1/SH3GL2/SMARCA4/VAMP8/ZMPSTE24/SMARCC2/TRIOBP/CIB1/SMARCD3/INSR/KIF2C/UVRAG/CKAP5/PEX12/SMARCE1/APEH/MICAL2/VTI1B/UBQLN1/ASPH/SEMA5A/ARID1A/SSRP1/CAPZB/SNAP29/PHF23/ADD3/DYRK3/LIX1L/SH3BP1/DHX8/NSF/ZFAND1/CFL2/MAP1LC3B/SH3GL3/CHMP7/IGF1R
GOBP_LEUKOCYTE_CHEMOTAXIS	GOBP_LEUKOCYTE_CHEMOTAXIS	101	0.308511	1.3396	0.0406441	0.451105	0.422902	1418	tags=35%, list=21%, signal=28%	IL6/S100A9/ADAM8/CCL16/VEGFC/RIN3/SAA1/SRP54/TRPM2/S100A8/PGF/CXCL6/CCL24/CX3CL1/S100A12/KIT/IL6R/MMP2/SERPINE1/CSF1R/CCL17/IL1B/SWAP70/TNFSF14/TNFRSF11A/SCG2/LGALS3/CCL23/C5/RPS19/NEDD9/PIK3CD/CD74/SLAMF1/CHGA
GOBP_MITOCHONDRION_ORGANIZATION	GOBP_MITOCHONDRION_ORGANIZATION	185	-0.287377	-1.31727	0.0411141	0.451105	0.422902	1534	tags=30%, list=23%, signal=24%	VPS11/IFI6/NDUFB3/GCLC/AKT3/VDAC1/LRBA/CHCHD7/TIMM9/TMEM11/FIS1/SFN/PINK1/MAPK8/TP53/TIMM10/TIMM17A/MPV17/FBXO7/SCO1/ULK2/UCP2/NDUFB5/PPIF/TOMM20/FBXL4/HSPA1L/NPEPPS/COX7A2/NDUFC1/POLDIP2/TFAM/CHCHD3/SQSTM1/USP30/HGF/SLC25A36/UBE2L3/EP300/PARK7/IFIT2/BAX/IER3/SREBF2/PPP2CB/PRDX3/WASF1/TMEM186/MAP1LC3B/TMEM126A/NDUFA8/IGF1/RAB38/PTCD2/MAPT
GOCC_CENTROSOME	GOCC_CENTROSOME	221	-0.276311	-1.29569	0.0403226	0.451105	0.422902	1692	tags=34%, list=25%, signal=27%	CCDC13/TUBGCP2/NUMA1/CEP170/ZFYVE26/EYA3/CENPF/NUP62/DYNC1I2/CIB1/LIMK2/DYNLRB2/KIF2C/UVRAG/PBOV1/CKAP5/PCGF5/NIN/LCK/HIPK1/PODXL/AHI1/RAB11A/ATF4/TMEM63A/PSEN2/NDN/CUL3/FBXL7/SPAG5/TTC12/ANKS1B/SNX10/TP53/BBS7/NUP93/KLHL12/TRIP4/TRAT1/KIFAP3/CCT4/BBS1/KIF23/IQCB1/SNAP29/DYRK3/TXNDC9/HOOK3/TUBG1/VPS37A/KIAA0586/TNKS/MDH1/IFT140/SLC1A4/CCDC57/BBS4/MIB1/RRAGD/RUVBL2/PRKAR2A/GIT1/TTC8/DCTN3/KIF15/MA…
GOBP_REGULATION_OF_CELL_CYCLE_PROCESS	GOBP_REGULATION_OF_CELL_CYCLE_PROCESS	267	-0.269099	-1.28659	0.0392923	0.451105	0.422902	1359	tags=27%, list=20%, signal=22%	TIMELESS/CALR/FAM107A/SMARCE1/GPNMB/RAB11A/CRLF3/PBX1/CUL3/MNAT1/RBM14/CDKN2D/SPAG5/PLRG1/TP53/CDK7/MAD2L2/CDCA2/PLSCR1/PKMYT1/FBXO7/ANLN/KIF11/MSH2/BCL7C/ARID1A/CSNK2A1/PRPF19/CDCA8/PPP2CA/PTEN/NEK11/BIN1/CDC23/KIF23/ZWILCH/ACTL6A/DYRK3/HSPA2/C9orf78/CDK4/RBBP8/POLDIP2/MAD2L1/RACGAP1/TNKS/DRG1/BBS4/DTX3L/FEM1B/RCC1/XPO1/ATR/CTCF/DDB1/GIT1/CCNB1/IER3/RPA2/SFRP1/CHEK1/PRC1/IGF1/NUF2/CHMP7/IGF1R/FG…
GOMF_PROTEIN_SERINE_THREONINE_KINASE_ACTIVITY	GOMF_PROTEIN_SERINE_THREONINE_KINASE_ACTIVITY	168	-0.281776	-1.27457	0.0412541	0.451105	0.422902	1651	tags=33%, list=25%, signal=26%	STK10/LIMK2/TRPM6/PRKAG2/VRK1/SMG1/LTBP1/AKT3/PIM1/HIPK1/NRBP1/MAP4K4/PRKCZ/HIPK3/MAP2K1/PINK1/MAPK8/PRKG1/CDK7/SLK/PKMYT1/CDKL3/ULK2/CDK5/UHMK1/CSNK2A1/TRIO/NEK11/STK17A/PRKCI/DYRK3/CDK4/VRK3/BMPR1A/PDIK1L/IKBKE/STK38/WNK4/SQSTM1/STK17B/MARK1/MAPK13/ATR/OXSR1/SRPK1/PRKAA2/STK31/VRK2/PAK1/PBK/LMTK2/CHEK1/STK3/CASK/PRKCQ/NEK4
GOCC_MICROTUBULE_ORGANIZING_CENTER	GOCC_MICROTUBULE_ORGANIZING_CENTER	277	-0.265646	-1.27171	0.0400641	0.451105	0.422902	1763	tags=32%, list=26%, signal=24%	CCDC13/TUBGCP2/MLF1/NUMA1/CEP170/ZFYVE26/EYA3/CENPF/TRIOBP/NUP62/DYNC1I2/CIB1/LIMK2/DYNLRB2/KIF2C/UVRAG/PBOV1/CKAP5/PCGF5/NIN/LCK/HIPK1/PODXL/AHI1/RAB11A/ATF4/PRKCZ/TMEM63A/PSEN2/MAP2K1/NDN/AGBL2/CUL3/FBXL7/SPAG5/TTC12/ANKS1B/SNX10/TP53/BBS7/NUP93/KLHL12/TRIP4/TRAT1/KIFAP3/CCT4/BBS1/KIF23/IQCB1/SNAP29/DYRK3/CBY1/TXNDC9/HOOK3/TUBG1/VPS37A/KIAA0586/TNKS/IFT122/MDH1/IFT140/SLC1A4/CCDC57/BBS4/MIB1/RR…
GOMF_G_PROTEIN_ACTIVITY	GOMF_G_PROTEIN_ACTIVITY	17	-0.561373	-1.60494	0.0495426	0.451197	0.422989	2531	tags=94%, list=38%, signal=59%	ARF6/HRAS/RAB1B/CDC42/RAB11B/RAB10/RASL11B/RAB4B/RALA/KRAS/NRAS/RAP2B/RAB4A/RAB11A/RAB27B/RERG
GOBP_EPOXYGENASE_P450_PATHWAY	GOBP_EPOXYGENASE_P450_PATHWAY	11	0.608255	1.58032	0.0417963	0.451197	0.422989	1851	tags=64%, list=28%, signal=46%	CYP1A2/CYP2B6/CYP2C9/CYP2S1/CYP2A6/CYP2C19/CYP2C18
GOBP_XENOBIOTIC_CATABOLIC_PROCESS	GOBP_XENOBIOTIC_CATABOLIC_PROCESS	13	0.581307	1.57448	0.0446049	0.451197	0.422989	1656	tags=54%, list=25%, signal=41%	CYP1A2/CYP2B6/CYP2C9/GSTM3/CYP3A4/CYP2A6/CYP2C19
GOBP_AMINO_ACID_BETAINE_METABOLIC_PROCESS	GOBP_AMINO_ACID_BETAINE_METABOLIC_PROCESS	10	0.621977	1.5601	0.0425625	0.451197	0.422989	535	tags=40%, list=8%, signal=37%	BHMT/BBOX1/CPT1C/CHDH
GOBP_SECONDARY_PALATE_DEVELOPMENT	GOBP_SECONDARY_PALATE_DEVELOPMENT	10	0.62177	1.55959	0.0425625	0.451197	0.422989	549	tags=40%, list=8%, signal=37%	SOX11/FZD2/WNT11/SMAD4
GOBP_INDOLE_CONTAINING_COMPOUND_METABOLIC_PROCESS	GOBP_INDOLE_CONTAINING_COMPOUND_METABOLIC_PROCESS	10	0.62105	1.55778	0.0425625	0.451197	0.422989	1263	tags=60%, list=19%, signal=49%	DDC/KMO/BTBD9/HAAO/SLC34A1/HTR1A
GOMF_PHOSPHATIDYLINOSITOL_5_PHOSPHATE_BINDING	GOMF_PHOSPHATIDYLINOSITOL_5_PHOSPHATE_BINDING	10	0.619903	1.5549	0.0425625	0.451197	0.422989	1438	tags=60%, list=21%, signal=47%	VEPH1/SH3PXD2B/OBSCN/SH3PXD2A/PLCZ1/LANCL2
GOBP_REGULATION_OF_PROTEIN_ACETYLATION	GOBP_REGULATION_OF_PROTEIN_ACETYLATION	18	-0.538177	-1.55116	0.0451622	0.451197	0.422989	607	tags=22%, list=9%, signal=20%	HINT2/PARK7/PRKAA2/SIRT1
GOBP_CELLULAR_RESPONSE_TO_PROSTAGLANDIN_STIMULUS	GOBP_CELLULAR_RESPONSE_TO_PROSTAGLANDIN_STIMULUS	16	-0.557256	-1.54995	0.0499161	0.451197	0.422989	888	tags=50%, list=13%, signal=43%	AKR1C3/PTGER4/ADCY6/GNG2/TNC/PTGER2/PRKAA2/SFRP1
GOBP_ESTABLISHMENT_OF_SKIN_BARRIER	GOBP_ESTABLISHMENT_OF_SKIN_BARRIER	12	0.58477	1.5491	0.0469449	0.451197	0.422989	681	tags=42%, list=10%, signal=38%	KRT16/ALOX12B/CLDN4/ALOXE3/NFKBIZ
GOBP_LIVER_MORPHOGENESIS	GOBP_LIVER_MORPHOGENESIS	10	0.617272	1.5483	0.0425625	0.451197	0.422989	674	tags=40%, list=10%, signal=36%	IL6/CFLAR/PROX1/LIMS2
GOBP_EMBRYONIC_AXIS_SPECIFICATION	GOBP_EMBRYONIC_AXIS_SPECIFICATION	14	0.554517	1.54699	0.0461429	0.451197	0.422989	2220	tags=79%, list=33%, signal=53%	SMAD6/MESP1/BASP1/SMAD4/TDRKH/NEUROG1/TBX6/GDF3/WNT5A/COBL/TDRD5
GOMF_TAU_PROTEIN_BINDING	GOMF_TAU_PROTEIN_BINDING	18	-0.535924	-1.54466	0.0463276	0.451197	0.422989	966	tags=39%, list=14%, signal=33%	CDK5/PPP2CA/BIN1/HSPA2/MARK1/EP300/PPP2CB
GOMF_REGULATORY_RNA_BINDING	GOMF_REGULATORY_RNA_BINDING	13	0.567949	1.53829	0.0483479	0.451197	0.422989	417	tags=31%, list=6%, signal=29%	ZC3H12A/YBX1/DHX9/POU5F1
GOBP_FOREBRAIN_GENERATION_OF_NEURONS	GOBP_FOREBRAIN_GENERATION_OF_NEURONS	18	0.52077	1.53435	0.0417629	0.451197	0.422989	1047	tags=44%, list=16%, signal=38%	INHBA/PLXNA1/SEMA3E/PROX1/CSF1R/GBX2/DISC1/NRP2
GOMF_KINESIN_BINDING	GOMF_KINESIN_BINDING	18	-0.531518	-1.53197	0.0492413	0.451197	0.422989	1111	tags=39%, list=17%, signal=33%	DCP1A/KIFAP3/KIF1B/NEFH/STAU2/PRC1/DCDC2
GOMF_MIRNA_BINDING	GOMF_MIRNA_BINDING	10	0.610311	1.53084	0.0468493	0.451197	0.422989	417	tags=30%, list=6%, signal=28%	ZC3H12A/YBX1/POU5F1
GOBP_REGULATION_OF_LYMPHOCYTE_CHEMOTAXIS	GOBP_REGULATION_OF_LYMPHOCYTE_CHEMOTAXIS	14	-0.56707	-1.52839	0.0451039	0.451197	0.422989	795	tags=36%, list=12%, signal=32%	CCL5/OXSR1/CXCL13/KLRK1/S100A7
GOCC_PRESYNAPTIC_ACTIVE_ZONE_MEMBRANE	GOCC_PRESYNAPTIC_ACTIVE_ZONE_MEMBRANE	16	0.531856	1.52654	0.0485085	0.451197	0.422989	94	tags=19%, list=1%, signal=19%	CDH10/CPLX3/STX19
GOMF_CARBOXYPEPTIDASE_ACTIVITY	GOMF_CARBOXYPEPTIDASE_ACTIVITY	24	0.475198	1.52321	0.049485	0.451197	0.422989	807	tags=29%, list=12%, signal=26%	CPB1/CPA4/CPVL/CNDP1/AEBP1/CPA2/ACE
GOBP_REGULATION_OF_DOUBLE_STRAND_BREAK_REPAIR_VIA_HOMOLOGOUS_RECOMBINATION	GOBP_REGULATION_OF_DOUBLE_STRAND_BREAK_REPAIR_VIA_HOMOLOGOUS_RECOMBINATION	20	-0.507204	-1.51532	0.049904	0.451197	0.422989	1687	tags=65%, list=25%, signal=49%	ACTR2/TRRAP/TIMELESS/POLQ/MAD2L2/ACTL6A/RUVBL2/BRD8/FIGNL1/VPS72/RPA2/TERF2IP/CHEK1
GOBP_CELL_COMMUNICATION_INVOLVED_IN_CARDIAC_CONDUCTION	GOBP_CELL_COMMUNICATION_INVOLVED_IN_CARDIAC_CONDUCTION	22	-0.493696	-1.51461	0.0421876	0.451197	0.422989	162	tags=14%, list=2%, signal=13%	NUP155/PDE4D/ATP1B1
GOBP_TORC1_SIGNALING	GOBP_TORC1_SIGNALING	34	-0.448315	-1.5142	0.0471401	0.451197	0.422989	1465	tags=38%, list=22%, signal=30%	RBX1/RHEB/PIM1/CUL3/UBE2D1/DYRK3/UBE2W/RRAGD/TBC1D7/EP300/AKT1S1/PRKAA2/SESN1
GOCC_RESPIRASOME	GOCC_RESPIRASOME	34	-0.447696	-1.51211	0.0476979	0.451197	0.422989	1558	tags=38%, list=23%, signal=30%	COX6C/NDUFB3/UQCRC1/COX4I2/NDUFV3/NDUFB5/COX7A2/NDUFC1/COX6B1/SDHA/NDUFA8/UQCRB/NDUFA7
GOMF_MOLECULAR_SEQUESTERING_ACTIVITY	GOMF_MOLECULAR_SEQUESTERING_ACTIVITY	18	0.512276	1.50932	0.0460938	0.451197	0.422989	1028	tags=33%, list=15%, signal=28%	TCN1/SMAD6/SESN2/IMPACT/TSSC4/GOPC
GOCC_CYTOSOLIC_RIBOSOME	GOCC_CYTOSOLIC_RIBOSOME	34	-0.445723	-1.50545	0.0476979	0.451197	0.422989	1562	tags=47%, list=23%, signal=36%	RSL1D1/RPS24/RPL35/UBA52/RPL36AL/RPL13/RPL10L/EEF1A1/ASCC3/RPS2/RPL30/DHX29/RPS15A/ZCCHC17/RPL22/APOD
GOBP_REGULATION_OF_GRANULOCYTE_CHEMOTAXIS	GOBP_REGULATION_OF_GRANULOCYTE_CHEMOTAXIS	21	-0.493433	-1.49909	0.0482375	0.451197	0.422989	1033	tags=29%, list=15%, signal=24%	CCL19/CCL5/S100A14/C3AR1/S100A7/THBS4
GOBP_MITOPHAGY	GOBP_MITOPHAGY	13	-0.563212	-1.4982	0.0480769	0.451197	0.422989	2042	tags=69%, list=30%, signal=48%	VPS13D/RNF41/VDAC1/LRBA/PINK1/TP53/SQSTM1/USP30/MAP1LC3B
GOBP_REGULATION_OF_RESPONSE_TO_OXIDATIVE_STRESS	GOBP_REGULATION_OF_RESPONSE_TO_OXIDATIVE_STRESS	12	-0.576356	-1.49232	0.0488281	0.451197	0.422989	596	tags=42%, list=9%, signal=38%	PINK1/CD36/GCH1/SESN1/SLC7A11
GOBP_REGULATION_OF_INTRINSIC_APOPTOTIC_SIGNALING_PATHWAY_IN_RESPONSE_TO_DNA_DAMAGE	GOBP_REGULATION_OF_INTRINSIC_APOPTOTIC_SIGNALING_PATHWAY_IN_RESPONSE_TO_DNA_DAMAGE	12	-0.575075	-1.489	0.0488281	0.451197	0.422989	1186	tags=42%, list=18%, signal=34%	CDKN2D/CXCL12/SFRP2/TAF9/SIRT1
GOBP_POSITIVE_REGULATION_OF_SUBSTRATE_ADHESION_DEPENDENT_CELL_SPREADING	GOBP_POSITIVE_REGULATION_OF_SUBSTRATE_ADHESION_DEPENDENT_CELL_SPREADING	18	0.504116	1.48528	0.049806	0.451197	0.422989	1456	tags=44%, list=22%, signal=35%	S100A10/CSPG5/FGG/DAB2/LIMS2/MYOC/NEDD9/FGA
GOMF_EXOGENOUS_PROTEIN_BINDING	GOMF_EXOGENOUS_PROTEIN_BINDING	42	0.402214	1.47588	0.0435739	0.451197	0.422989	1471	tags=38%, list=22%, signal=30%	CLEC4G/ANPEP/GPR15/ALB/SLC10A1/GYPA/CLEC4M/TNFRSF4/EPHA2/SLC1A5/CLEC5A/TNFRSF14/ITGA5/SLAMF1/EGFR/ITGB7
GOBP_EPIGENETIC_REGULATION_OF_GENE_EXPRESSION	GOBP_EPIGENETIC_REGULATION_OF_GENE_EXPRESSION	65	-0.373588	-1.47058	0.0477162	0.451197	0.422989	1816	tags=45%, list=27%, signal=33%	SMARCA4/ZMPSTE24/RNF2/SETDB1/ARID4A/PCGF5/METTL3/CBX3/NDN/MCRS1/RBM14/TP53/TRIP12/BAZ1A/ARID1A/CGGBP1/SUV39H2/HDAC1/ASH2L/HAT1/CTCF/EP300/DDB1/L3MBTL3/VPS72/CTR9/RBBP5/CHEK1/SIRT1
GOBP_POSITIVE_REGULATION_OF_DNA_REPAIR	GOBP_POSITIVE_REGULATION_OF_DNA_REPAIR	44	-0.40852	-1.47041	0.0436835	0.451197	0.422989	1845	tags=55%, list=28%, signal=40%	ZCWPW1/SMARCA4/SMARCC2/ACTR2/EYA3/CEBPG/SMARCD3/TRRAP/TIMELESS/SMARCE1/CCDC117/MCRS1/MAD2L2/UBE2V2/BCL7C/ARID1A/ACTL6A/RUVBL2/BRD8/VPS72/YY1/FGF10/SIRT1/ACTR8
GOBP_RESPONSE_TO_HEAT	GOBP_RESPONSE_TO_HEAT	42	-0.414189	-1.46063	0.0461973	0.451197	0.422989	781	tags=24%, list=12%, signal=21%	HSBP1/HSPA2/EIF2B2/ATR/ZFAND1/EP300/SCARA5/IGF1/SIRT1/MAPT
GOBP_CYTOSKELETON_DEPENDENT_CYTOKINESIS	GOBP_CYTOSKELETON_DEPENDENT_CYTOKINESIS	42	-0.412909	-1.45612	0.0478374	0.451197	0.422989	1060	tags=40%, list=16%, signal=34%	CENPA/ACTR2/ZFYVE26/NUP62/IQGAP3/ANLN/MYH10/CDCA8/KIF23/POLDIP2/RACGAP1/BBS4/DCTN3/EXOC6/CHMP7/EXOC8/CEP55
GOBP_GLIAL_CELL_DEVELOPMENT	GOBP_GLIAL_CELL_DEVELOPMENT	55	0.369965	1.4463	0.0487701	0.451197	0.422989	616	tags=18%, list=9%, signal=17%	IL6/S100A9/SOX11/TPPP/NR1D1/CNTNAP1/CSPG5/PRDM8/NAGLU/S100A8
GOBP_MITOTIC_CELL_CYCLE_CHECKPOINT_SIGNALING	GOBP_MITOTIC_CELL_CYCLE_CHECKPOINT_SIGNALING	45	-0.397979	-1.44547	0.0421606	0.451197	0.422989	1148	tags=33%, list=17%, signal=28%	TP53/MAD2L2/MSH2/CDCA8/NEK11/ZWILCH/RBBP8/MAD2L1/CCNB1/IER3/RPA2/CHEK1/NUF2/DTL/HUS1
GOMF_ACETYLTRANSFERASE_ACTIVITY	GOMF_ACETYLTRANSFERASE_ACTIVITY	30	-0.437718	-1.44171	0.0469043	0.451197	0.422989	1995	tags=60%, list=30%, signal=42%	NAGS/PAFAH1B3/GNPAT/PAFAH2/DLAT/ARRB1/GNPNAT1/SMARCE1/FASN/ELP3/BAZ1A/NAT1/CRAT/HAT1/EP300/PAFAH1B2/TAF9/CASD1
GOBP_POSITIVE_REGULATION_OF_T_CELL_PROLIFERATION	GOBP_POSITIVE_REGULATION_OF_T_CELL_PROLIFERATION	53	-0.380684	-1.42961	0.0450768	0.451197	0.422989	1133	tags=30%, list=17%, signal=25%	PTPN22/IL6ST/KITLG/CCL19/CCL5/PDCD1LG2/CD276/CD3E/IL2RA/CD80/PTPRC/IGF1/PRKCQ/JAK2/CD24/GPAM
GOBP_REGULATION_OF_VIRAL_GENOME_REPLICATION	GOBP_REGULATION_OF_VIRAL_GENOME_REPLICATION	43	-0.400526	-1.42834	0.0466127	0.451197	0.422989	1688	tags=42%, list=25%, signal=32%	SETDB1/PPIA/IFIT1/ZC3HAV1/PPIE/OAS3/ILF3/PPIH/PLSCR1/IFITM1/CCL5/OAS2/SRPK1/DDB1/APOBEC3G/IFIT5/RSAD2/TOP2A
GOBP_REGULATION_OF_FIBROBLAST_PROLIFERATION	GOBP_REGULATION_OF_FIBROBLAST_PROLIFERATION	40	-0.409945	-1.42771	0.042053	0.451197	0.422989	725	tags=22%, list=11%, signal=20%	CDK4/PDGFRA/BAX/CCNB1/SFRP1/IGF1/FGF10/EREG/PDGFD
GOBP_CERAMIDE_METABOLIC_PROCESS	GOBP_CERAMIDE_METABOLIC_PROCESS	41	0.391097	1.42597	0.0443373	0.451197	0.422989	987	tags=32%, list=15%, signal=27%	ALOX12B/ST6GALNAC6/LCT/NAGLU/FUT3/ALOXE3/GBA2/FUT7/SPHK2/PPP2R1A/NEU3/FUT5/B3GALT1
GOBP_RESPONSE_TO_TOPOLOGICALLY_INCORRECT_PROTEIN	GOBP_RESPONSE_TO_TOPOLOGICALLY_INCORRECT_PROTEIN	59	-0.369667	-1.41888	0.0460299	0.451197	0.422989	1305	tags=32%, list=19%, signal=26%	ATF4/HERPUD1/HSPA5/CUL3/COPS5/TBL2/ABCB10/TM7SF3/HSPA2/UBE2W/HSPA1L/CREB3L4/SERP1/BAX/HSPE1/STT3B/PARP8/ATF3/THBS4
GOCC_AZUROPHIL_GRANULE	GOCC_AZUROPHIL_GRANULE	57	-0.371131	-1.41337	0.045045	0.451197	0.422989	1687	tags=33%, list=25%, signal=25%	ACTR2/DNAJC13/FRK/SERPINA3/STOM/NPC2/GNS/CAP1/FUCA1/STX7/SNAP29/C3/C3AR1/TOLLIP/CD63/CTSC/S100A7/CEACAM6/STXBP2
GOBP_CELLULAR_ALDEHYDE_METABOLIC_PROCESS	GOBP_CELLULAR_ALDEHYDE_METABOLIC_PROCESS	33	-0.418366	-1.41102	0.0478821	0.451197	0.422989	1753	tags=39%, list=26%, signal=29%	RDH13/AKR1C3/MGAT4A/AKR7A2/ALDH2/BMP5/AKR7A3/PNPO/ALDH1A1/PARK7/TKT/GLO1/ALDH1A3
GOBP_TRANSLATIONAL_INITIATION	GOBP_TRANSLATIONAL_INITIATION	41	-0.402446	-1.41077	0.0493877	0.451197	0.422989	2001	tags=51%, list=30%, signal=36%	ALKBH1/EIF4H/EIF2B4/HSPB1/PAIP1/NPM1/CSDE1/EIF4G1/METTL3/ATF4/KHDRBS1/UHMK1/COPS5/DHX29/CCL5/EIF2B2/EIF4EBP2/EIF2S2/EIF1B/EIF4E3/EIF1AY
GOBP_NUCLEOSIDE_TRIPHOSPHATE_BIOSYNTHETIC_PROCESS	GOBP_NUCLEOSIDE_TRIPHOSPHATE_BIOSYNTHETIC_PROCESS	47	-0.384303	-1.4105	0.0472855	0.451197	0.422989	1041	tags=60%, list=16%, signal=51%	NME3/TGFB1/NDUFV1/NDUFA13/ENO1/NDUFA11/NDUFB2/PPARA/NDUFA12/TREM2/STOML2/ATP6V1A/AK3/PRKAG2/NDUFB3/PINK1/NDUFV3/NDUFB5/AK1/NDUFC1/TYMS/ADK/SDHA/TBPL1/NME7/NDUFA8/NME5/NDUFA7
GOBP_DNA_INTEGRITY_CHECKPOINT_SIGNALING	GOBP_DNA_INTEGRITY_CHECKPOINT_SIGNALING	41	-0.402188	-1.40987	0.0493877	0.451197	0.422989	1148	tags=29%, list=17%, signal=24%	TP53/MSH2/PRPF19/NEK11/DTX3L/FEM1B/ATR/IER3/RPA2/CHEK1/DTL/HUS1
GOCC_PROTEASOME_COMPLEX	GOCC_PROTEASOME_COMPLEX	33	-0.417606	-1.40846	0.0478821	0.451197	0.422989	2583	tags=61%, list=39%, signal=37%	PSME2/UBE3A/PSMD8/PSMD6/PRICKLE1/PSMB5/PSMB8/PSME4/PSMA4/HSPB1/PSMD5/USP14/PSMC2/PSMA3/PSMA2/PSMB7/UBQLN1/PSMD14/PSMD7/PSMB9
GOBP_MESODERM_DEVELOPMENT	GOBP_MESODERM_DEVELOPMENT	53	0.365575	1.4075	0.0462865	0.451197	0.422989	1899	tags=49%, list=28%, signal=35%	HAND1/INHBA/MESP1/TBX19/MIXL1/WNT11/SMAD4/EPHA2/DLL3/AHDC1/DAND5/CER1/BMP4/TCF15/SECTM1/FOXF1/PAX2/KLF4/TBX6/OVOL1/GDF3/HES7/SHH/ACVR2B/AXIN1/WNT5A
GOBP_REGULATION_OF_NOTCH_SIGNALING_PATHWAY	GOBP_REGULATION_OF_NOTCH_SIGNALING_PATHWAY	33	-0.41719	-1.40705	0.0497238	0.451197	0.422989	1542	tags=39%, list=23%, signal=30%	TSPAN14/ARRB1/METTL3/TGFB2/YAP1/IL6ST/ROBO1/PRKCI/CCNC/SREBF2/DLK1/HEY1/FGF10
GOBP_ATP_METABOLIC_PROCESS	GOBP_ATP_METABOLIC_PROCESS	50	-0.377541	-1.40184	0.0439367	0.451197	0.422989	1273	tags=30%, list=19%, signal=24%	ENPP1/FIS1/PINK1/NDUFV3/NDUFB5/AK1/MYH6/NDUFC1/ATP6V1B2/SDHA/FIGNL1/NDUFA8/NMNAT1/NDUFA7/ATP1B1
GOCC_ORGANELLE_ENVELOPE_LUMEN	GOCC_ORGANELLE_ENVELOPE_LUMEN	35	-0.411845	-1.39921	0.0462107	0.451197	0.422989	1459	tags=37%, list=22%, signal=29%	PRELID2/CHCHD7/TIMM9/CIAPIN1/PINK1/TIMM10/NBR1/FBXL4/CACYBP/PARK7/NDUFA8/NLN/SORL1
GOMF_NEUROTRANSMITTER_RECEPTOR_ACTIVITY	GOMF_NEUROTRANSMITTER_RECEPTOR_ACTIVITY	49	0.368502	1.39492	0.0444833	0.451197	0.422989	2021	tags=47%, list=30%, signal=33%	CHRM1/GABRB3/GABRR2/CHRNA5/GRIK2/CHRNB3/DRD5/GRIK5/HTR3A/HTR1D/DRD4/GABRB1/HTR1A/GRIN2B/GRIN3A/GPR158/DRD1/GRIN2D/HTR4/HTR1E/CHRFAM7A/HRH4/GABRR1
GOBP_PROTEIN_LOCALIZATION_TO_MITOCHONDRION	GOBP_PROTEIN_LOCALIZATION_TO_MITOCHONDRION	52	-0.371129	-1.38864	0.0497336	0.451197	0.422989	2299	tags=46%, list=34%, signal=31%	HK1/ISG15/ARIH2/C11orf65/SREBF1/MTCH2/TSPO/RALA/BAG4/VPS11/TIMM9/FIS1/PINK1/MAPK8/TIMM10/TIMM17A/FBXO7/TOMM20/HSPA1L/NPEPPS/UBE2L3/BAX/SREBF2/MAPT
GOBP_SISTER_CHROMATID_SEGREGATION	GOBP_SISTER_CHROMATID_SEGREGATION	81	-0.337401	-1.38285	0.0490767	0.451197	0.422989	1839	tags=44%, list=27%, signal=33%	SMC4/PHF13/SMARCA4/SMARCC2/NUMA1/CENPF/NUP62/SMARCD3/LSM14A/KIF2C/SMC3/SMARCE1/RAB11A/CUL3/SPAG5/MAD2L2/KIF11/BCL7C/ARID1A/CDCA8/CDC23/KIF23/ZWILCH/ACTL6A/TUBG1/POLDIP2/MAD2L1/RACGAP1/DRG1/MAPRE1/CCNB1/PRC1/NUF2/CHMP7/TOP2A/CEP55
GOBP_REGULATION_OF_MACROAUTOPHAGY	GOBP_REGULATION_OF_MACROAUTOPHAGY	66	-0.346476	-1.36954	0.04947	0.451197	0.422989	2069	tags=53%, list=31%, signal=37%	EXOC4/VPS13D/SNX6/RNF41/ATP6V0E1/FYCO1/CAPNS1/MAP3K7/TSC1/ATP6V1A/SPTLC2/UVRAG/VDAC1/RHEB/EHMT2/ATP6V1E1/PINK1/MAPK8/TP53/UBQLN1/CASP3/CDK5/ATP6V0B/PHF23/VPS26A/SUPT5H/POLDIP2/USP30/ATP6V1B2/PRKAA2/PAFAH1B2/SESN1/ATP6V1H/EXOC8/SIRT1
GOBP_POSITIVE_REGULATION_OF_LEUKOCYTE_PROLIFERATION	GOBP_POSITIVE_REGULATION_OF_LEUKOCYTE_PROLIFERATION	80	-0.332207	-1.35646	0.04363	0.451197	0.422989	1164	tags=26%, list=17%, signal=22%	MYD88/PTPN22/IL6ST/KITLG/EPHB2/CCL19/CCL5/PDCD1LG2/CD276/CD3E/IL2RA/CD38/CD80/PTPRC/PRLR/IGF1/PRKCQ/JAK2/FGF10/CD24/GPAM
GOBP_RESPONSE_TO_OXIDATIVE_STRESS	GOBP_RESPONSE_TO_OXIDATIVE_STRESS	156	-0.303645	-1.34706	0.0478141	0.451197	0.422989	1504	tags=29%, list=22%, signal=23%	GCLC/NET1/ADIPOQ/ERCC8/MSRA/PEX12/ANGPTL7/ATF4/PINK1/MAPK8/TP53/LIAS/MPV17/GSR/CASP3/UCP2/PPIF/MMP3/PEX13/GPX2/CPEB2/PDGFRA/CD36/SQSTM1/CD38/HGF/MAPK13/OXSR1/ZFAND1/PARK7/PRKAA2/VRK2/GCH1/STAU2/SESN1/PPP2CB/PRDX3/S100A7/APOD/JAK2/AREG/PENK/SLC7A11/SIRT1/PDGFD/MAPT
GOBP_CELLULAR_RESPONSE_TO_STARVATION	GOBP_CELLULAR_RESPONSE_TO_STARVATION	81	-0.328038	-1.34447	0.0483592	0.451197	0.422989	1312	tags=30%, list=20%, signal=24%	XPR1/ATF4/KLF10/SLC38A2/HSPA5/MAPK8/TP53/UCP2/TBL2/ZFYVE1/RRAGD/FBXO22/TBC1D7/PRKAA2/FADS1/JMY/SREBF2/SESN1/SFRP1/MAP1LC3B/IGF1R/CPEB4/ATF3/SIRT1
GOBP_PROTEIN_FOLDING	GOBP_PROTEIN_FOLDING	87	-0.32357	-1.34258	0.0454545	0.451197	0.422989	1940	tags=43%, list=29%, signal=31%	NFYC/CHORDC1/TBCC/HSPB1/NUDCD3/DNAJB11/BAG4/PPIA/TBCE/NPPB/PPIE/CALR/HSPA5/AHSA1/PPIH/CLGN/LMAN2L/NPPC/PFDN2/FUT10/PPIF/PFDN6/CSNK2A1/CCT4/ANP32E/SIL1/HSPA2/HSPA1L/PDIA5/PPIL1/PDCL3/SDF2/PDIA6/RUVBL2/HSPA14/HSPE1/FKBP5
GOMF_KINASE_REGULATOR_ACTIVITY	GOMF_KINASE_REGULATOR_ACTIVITY	104	-0.31411	-1.33869	0.0452572	0.451197	0.422989	2113	tags=45%, list=31%, signal=31%	CCNJ/GSTP1/CCNL1/PRKAG1/CCNT1/EFNA5/TREM2/HSPB1/DAXX/MT3/TGFBR2/NPM1/CIB1/GPRC5B/SH3BP5L/PRKAG2/SOCS5/ADIPOQ/RHEB/PARVA/TRIB3/MAP2K1/SFN/MNAT1/CDKN2D/ELP3/IL6ST/CASP3/SOCS6/CCL5/LRP6/CDK4/CAMK2N1/CCNC/PRKAR2A/AKT1S1/SOCS4/CCNB1/CCNE2/STK3/RHOH/AFAP1L2/PARP8/AREG/EREG/CD24/MBIP
GOBP_VESICLE_ORGANIZATION	GOBP_VESICLE_ORGANIZATION	139	-0.303656	-1.33742	0.0493636	0.451197	0.422989	1553	tags=35%, list=23%, signal=27%	UVRAG/VPS11/RAB8B/VAMP4/STX12/FASLG/SNAP25/ATP6V1E1/DLG4/RAB11A/ZFYVE16/SEC24C/LYST/CUL3/VTI1B/BET1/SNX10/SAMD9/GOLPH3L/SAR1B/KLHL12/TRAPPC4/YIPF4/ATP6V0B/STX7/TMF1/SNAP29/PRKCI/HOOK3/RAB34/SEC23B/VPS37A/AP1S3/TRAPPC6B/SQSTM1/ATP6V1B2/PLEKHA3/AP2M1/VAMP3/TMED10/RAB14/TBPL1/TGFBRAP1/ATP6V1H/CHMP7/EXOC8/RAB38/AP3S2
GOBP_CIRCADIAN_RHYTHM	GOBP_CIRCADIAN_RHYTHM	86	-0.321497	-1.33141	0.048951	0.451197	0.422989	1365	tags=33%, list=20%, signal=26%	METTL3/TIMELESS/ATF4/HEBP1/KLF10/MAPK8/TP53/PRKG1/CRTC1/PPP1CB/EGR3/ID3/PTEN/ADCY1/SUV39H2/ADORA2A/HDAC1/TYMS/EP300/DDB1/PRKAA2/BTRC/GNAQ/NFIL3/NRIP1/SIAH2/TOP2A/SIRT1
GOBP_CELL_CELL_ADHESION_VIA_PLASMA_MEMBRANE_ADHESION_MOLECULES	GOBP_CELL_CELL_ADHESION_VIA_PLASMA_MEMBRANE_ADHESION_MOLECULES	92	0.309847	1.32427	0.0493944	0.451197	0.422989	1544	tags=33%, list=23%, signal=25%	CDH10/LRFN5/SCARF2/ROBO3/CLDN4/CDH15/PKD1/MDGA1/MPZ/PTPRR/SLITRK3/PTPRM/CDH5/CX3CL1/DSG3/CDH3/PTPRS/CLDN18/IGSF21/CDH17/CELSR3/MYPN/CD177/CLDN12/DSG1/ITGA5/DCHS2/CDH13/CLDN15/KLF4
GOBP_CELLULAR_RESPONSE_TO_ABIOTIC_STIMULUS	GOBP_CELLULAR_RESPONSE_TO_ABIOTIC_STIMULUS	146	-0.298973	-1.31451	0.0485733	0.451197	0.422989	1539	tags=30%, list=23%, signal=24%	POLK/GCLC/NET1/RBX1/BDKRB2/ZBTB1/METTL3/CALR/ATF4/SLC38A2/YAP1/MAPK8/CASP8AP2/MYD88/TP53/RP1/CASP3/ITGA2/CASP8/MMP3/PTEN/OPN1SW/POLD3/RUVBL2/MAPK13/ATR/OXSR1/ZFAND1/EP300/DDB1/BAX/FIGNL1/FBP1/PBK/YY1/SFRP2/GATA3/SFRP1/CHEK1/RCSD1/IGF1R/TSPYL5/HUS1/SIRT1
GOBP_GENERATION_OF_PRECURSOR_METABOLITES_AND_ENERGY	GOBP_GENERATION_OF_PRECURSOR_METABOLITES_AND_ENERGY	195	-0.285252	-1.31154	0.0428511	0.451197	0.422989	1623	tags=36%, list=24%, signal=28%	PDHB/RB1CC1/CHCHD2/DLAT/RPIA/PRKAG2/INSR/CAT/LDHA/COX6C/HMGCLL1/NDUFB3/ADIPOQ/AKR7A2/UGP2/CIAPIN1/ENPP1/UQCRC1/CROT/PINK1/ACSM1/ALDH2/GPD2/TP53/COX4I2/GSR/GYG1/IL6ST/NDUFV3/PPP1CB/ASPH/MSH2/UCP2/NDUFB5/POR/PPIF/PPP2CA/GPX2/AKR7A3/SIRT3/THAP11/IRS1/COX7A2/PDIA5/NDUFC1/PGLS/MDH1/PFKFB2/FDX1/COQ9/RBKS/COX6B1/SDHA/EP300/GIT1/PARK7/PRKAA2/DLST/TKT/IREB2/FBP1/CCNB1/IER3/PGM2/ACO2/NDUFA8/UQCRB/OXCT1/IGF…
GOBP_ORGANELLE_LOCALIZATION	GOBP_ORGANELLE_LOCALIZATION	215	-0.280754	-1.31137	0.0427147	0.451197	0.422989	1831	tags=38%, list=27%, signal=28%	TLK2/ARCN1/PARD3/VAMP8/MYO1A/DTNBP1/NPM1/DNM2/NUMA1/CENPA/S100A13/GBF1/ITGA4/ACTR2/TRIM58/CENPF/NUP62/ARMC1/LIMK2/KIF2C/UVRAG/VPS11/RAB8B/FAM98A/STX12/CD84/SNAP25/RAB6A/RAB11A/PRKCZ/PSEN2/CUL3/PINK1/SPAG5/BVES/VTI1B/BBS7/SAR1B/RNF13/KLHL12/CDK5/COPS5/KIFAP3/CDCA8/PTEN/PEX13/BIN1/CDC23/TRAPPC4/ZWILCH/STX7/HSBP1/SNAP29/HOOK3/RAB34/YKT6/MAD2L1/RACGAP1/TRAPPC6B/PEX1/MARK1/LIN7A/XPO1/VAMP3/TMED10/MAPR…
GOBP_PROTEASOMAL_PROTEIN_CATABOLIC_PROCESS	GOBP_PROTEASOMAL_PROTEIN_CATABOLIC_PROCESS	215	-0.278459	-1.30065	0.0499591	0.451197	0.422989	1551	tags=31%, list=23%, signal=25%	TRIM45/KCTD13/GCLC/SOCS5/RYBP/PSMA3/RBX1/ARRB1/ERCC8/PSMA2/PEX12/RHOBTB3/DET1/CALR/ATE1/TRIB3/HERPUD1/MAN1A1/UBE2J1/HSPA5/CUL3/CUL5/PINK1/FBXL7/PSMB7/UBQLN1/HECTD1/FBXO7/MAN1C1/ASCC3/BBS7/PSMD14/CLGN/TRIP12/FBXO3/TRIP4/PRPF19/DDI2/ARIH1/CDC23/NEDD4L/UBE2D1/SOCS6/UBE2H/TMF1/UBE2W/FBXL4/ERLIN2/FEM1B/XPO1/FBXO22/DDB1/PARK7/SOCS4/FBXO2/BTRC/PBK/PSMD7/PPP2CB/PSMB9/SIAH2/STT3B/TAF9/WWTR1/DTL/SIRT1/MAN1…
GOBP_ESTABLISHMENT_OF_ORGANELLE_LOCALIZATION	GOBP_ESTABLISHMENT_OF_ORGANELLE_LOCALIZATION	166	-0.287646	-1.29533	0.0496116	0.451197	0.422989	1072	tags=36%, list=16%, signal=31%	PARD3/VAMP8/MYO1A/DTNBP1/NPM1/DNM2/NUMA1/CENPA/S100A13/GBF1/ITGA4/TRIM58/CENPF/NUP62/LIMK2/KIF2C/CD84/RAB6A/RAB11A/PRKCZ/CUL3/PINK1/SPAG5/BBS7/SAR1B/KLHL12/CDK5/COPS5/KIFAP3/CDCA8/CDC23/TRAPPC4/ZWILCH/HSBP1/SNAP29/HOOK3/YKT6/MAD2L1/RACGAP1/TRAPPC6B/MARK1/LIN7A/XPO1/VAMP3/TMED10/MAPRE1/CCNB1/NEFH/EXOC6/SYNE2/MYO1D/NUF2/DYNC1I1/CHMP7/EXOC8/STXBP2/AP3S2/FGF10/CEP55/MAPT
GOBP_NEGATIVE_REGULATION_OF_CELL_CYCLE	GOBP_NEGATIVE_REGULATION_OF_CELL_CYCLE	137	-0.292109	-1.28256	0.047138	0.451197	0.422989	1359	tags=28%, list=20%, signal=23%	TIMELESS/FAM107A/BTG1/GPNMB/CRLF3/RBM14/CDKN2D/TP53/TRIM35/MAD2L2/PKMYT1/FBXO7/CASP3/NPPC/BTG2/MSH2/CDK5/PRPF19/CDCA8/PTEN/NEK11/ZWILCH/RBBP8/MAD2L1/TNKS/DTX3L/FEM1B/ATR/CCNB1/IER3/RPA2/GATA3/CHEK1/PTPN3/NUF2/DTL/HUS1/SIRT1
GOBP_ORGANELLE_FISSION	GOBP_ORGANELLE_FISSION	166	-0.283952	-1.27869	0.0452261	0.451197	0.422989	1845	tags=36%, list=28%, signal=26%	ZCWPW1/SMC4/PHF13/PEX11B/RALA/NUMA1/DAPK3/ACTR2/MSX2/CENPF/NUP62/INSR/LSM14A/KIF2C/PIWIL2/RAD54B/EHMT2/SMC3/CALR/RAB11A/MLH3/FIS1/CUL3/PINK1/SPAG5/MAD2L2/CDCA2/PKMYT1/RPL10L/ANLN/KIF11/UCP2/CDCA8/PTEN/CDC23/KIF23/ZWILCH/HSPA2/C9orf78/TUBG1/POLDIP2/MAD2L1/RACGAP1/DRG1/RCC1/DDB1/FIGNL1/MAPRE1/CCNB1/CCNE2/CHEK1/PRC1/IGF1/NUF2/CHMP7/TOP2A/CEP55/EREG/MAPT
GOBP_PEPTIDYL_SERINE_MODIFICATION	GOBP_PEPTIDYL_SERINE_MODIFICATION	126	-0.292619	-1.27439	0.0494881	0.451197	0.422989	1489	tags=29%, list=22%, signal=23%	AKT3/RET/BDKRB2/EIF4G1/HIPK1/PRKCZ/PFN2/HIPK3/PINK1/MAPK8/MAD2L2/ULK2/CDK5/UHMK1/CSNK2A1/PTEN/PRKCI/DYRK3/VRK3/IKBKE/STK38/TNKS/MARK1/HGF/MAPK13/ATR/SRPK1/PARK7/BAX/VRK2/PAK1/PBK/LMTK2/PWP1/SFRP2/PRKCQ/PDE4D
GOBP_CARBOHYDRATE_DERIVATIVE_BIOSYNTHETIC_PROCESS	GOBP_CARBOHYDRATE_DERIVATIVE_BIOSYNTHETIC_PROCESS	241	-0.269142	-1.27284	0.0476176	0.451197	0.422989	1083	tags=24%, list=16%, signal=21%	MAN1C1/GALNT5/ALG2/MTHFD1/DHDDS/NDUFV3/DPM3/CCL19/NPPC/COASY/NDUFB5/FUT10/PAICS/PIGC/SLC35D2/ADCY6/ELOVL5/EXTL2/B4GALT4/ADCY1/SLC30A5/AK1/B3GNT5/ALG8/GLCE/GUCY1A2/B3GALNT1/ADCY9/UAP1/STT3A/NDUFC1/SOAT1/ELOVL2/PANK3/TUSC3/RFT1/B3GALT4/PIGO/B3GAT3/SERP1/GNE/DPM2/TYMS/ADK/SDHA/TKT/TBPL1/DAD1/NME7/PGM2/DCK/NDUFA8/UMPS/IGF1/STT3B/NME5/NDUFA7
GOBP_CELL_CYCLE_PROCESS	GOBP_CELL_CYCLE_PROCESS	440	-0.242344	-1.21319	0.0429448	0.451197	0.422989	1766	tags=30%, list=26%, signal=24%	ZMPSTE24/DNM2/SLFN11/TUBGCP2/MLF1/SMARCC2/NUMA1/DAPK3/CENPA/ACTR2/ZFYVE26/MSX2/CENPF/NUP62/TBCE/SYF2/SMARCD3/LIMK2/PAXIP1/INSR/LSM14A/VRK1/KIF2C/UVRAG/CCDC69/PIWIL2/CKAP5/NIN/RAD54B/EHMT2/SMC3/EIF4G1/IQGAP3/TIMELESS/CALR/FAM107A/SMARCE1/GPNMB/RAB11A/CRLF3/MLH3/PBX1/CUL3/CUL5/MNAT1/RBM14/FBXL7/CDKN2D/SPAG5/KHDRBS1/PLRG1/TP53/CDK7/MAD2L2/CDCA2/PLSCR1/PKMYT1/RPL10L/FBXO7/ANLN/KIF11/NPPC/MSH2/BCL7C/C…
GOBP_G_PROTEIN_COUPLED_RECEPTOR_SIGNALING_PATHWAY	GOBP_G_PROTEIN_COUPLED_RECEPTOR_SIGNALING_PATHWAY	377	0.232382	1.20745	0.0428989	0.451197	0.422989	1830	tags=36%, list=27%, signal=27%	ADM/FZD2/GPR87/FZD8/RHO/CCL16/OR2W1/GPR15/CHRM1/OXER1/LHCGR/ITPR3/OR2M4/SORT1/PDE2A/KLK5/NPFF/GPR83/FSHB/TAAR2/GPR3/RGS9BP/GPR32/UCN2/NMUR1/ADCY4/PLCH2/OR2L13/GNG4/FFAR3/NMUR2/OR5I1/KLK6/MAS1L/ADRB3/TAS2R9/NMBR/OR2H1/NXPH2/GRP/TAS2R50/OR1I1/CCL24/CX3CL1/DGKI/GNAT2/ADRA1A/FZD9/GPR75/OR7C2/SORCS2/SPHK2/SIX1/KCNQ1/GRM3/MTNR1B/OPN4/GRK7/NPPA/NPY/TAS2R3/OR10H3/TAS2R10/UCN3/SCTR/CCL17/OR12D3/WASF2/DRD5…
GOBP_TUBE_DEVELOPMENT	GOBP_TUBE_DEVELOPMENT	451	0.226449	1.20045	0.0425268	0.451197	0.422989	1172	tags=23%, list=17%, signal=21%	ADM/MMP12/EMILIN1/RAPGEF3/IL6/SOX11/FZD2/CAMP/CYP1A2/LOXL2/ATOH8/FZD8/SMAD6/HAND1/ADAM8/TBX2/ZC3H12A/RHOJ/VEGFC/RCN3/HAND2/ANPEP/GPR15/NKX3-1/MESP1/ARHGAP22/PKD1/LHCGR/DVL3/SIM1/DPPA4/CALD1/CHI3L1/ACAT1/SAV1/PDPN/FMNL3/RBPJ/MIXL1/HIF1A/BASP1/SEMA3E/IRX1/WNT11/PTPRM/MYO18B/BMPER/NAGLU/ID1/CDH5/SMAD4/PLOD3/VDR/FOLR1/PROX1/PGF/SIRT6/AQP11/EPHA2/CCL24/CX3CL1/RARG/NOTCH4/COL3A1/KIT/HS3ST3A1/EPHB1/MMP2…

[truncated: 1 more sheets: Table S10]
